# Supplementary material for: QTL Mapping of Fiber- and Seed-Related Traits in Chromosome Segment Substitution Lines Derived from Gossypium hirsutum × Gossypium darwinii
Source: Int J Mol Sci. 2024 Sep 5;25(17):9639. doi: 10.3390/ijms25179639 (PMC11394887; doi:10.3390/ijms25179639)
Supplement: Supplementary file 1 [file ijms-25-09639-s001.zip › Table S1.xlsx]

## Sheet: Appendix E
	Table S1 Traits performance of the CSSL population and recurrent parent
	Traits	Environments	Recurrent parent	CSSL population
			CCRI35	Mean	Maximum	Minimum	SD	Skewness	Kurtosis
	LP	18CQ	37.03	36.6241	44.64	26.71	7.65306	-0.385468	0.338823
		19CQ	39.26	37.7178	46	29.23	8.28277	-0.243627	-0.0585753
		20CQ	41.53	37.3296	45.99	24.26	10.454	-0.813045	1.83177
		21CQ	40	38.1215	43.7854	29.3591	6.48247	-0.519826	0.144259
	FL	18CQ	30.5	28.866	33.6	25.1	1.72869	0.21184	0.193808
		19CQ	29.5	28.4339	33.7	24.5	1.39936	0.68841	1.72701
		20CQ	30	28.6856	33.2	22.9	1.56177	-0.204147	1.06332
		21CQ	28.1	27.9286	32	24.2	1.95738	0.0283604	-0.320965
	FU	18CQ	84.3	84.1883	88.3	78.8	2.1038	-0.620748	0.392591
		19CQ	82.3	83.8708	87.3	78.6	1.82663	-0.462175	0.777907
		20CQ	84.9	83.7204	86.8	79.3	1.62907	-0.414372	0.548937
		21CQ	80.6	83.5853	87.7	79	2.22987	-0.338103	0.176074
	FS	18CQ	32.7	30.4418	43.5	23.7	6.47951	0.479118	1.34793
		19CQ	29.8	29.9835	38.3	23.9	5.22263	0.372742	0.410297
		20CQ	30.5	32.1451	40.3	25.9	4.74603	0.275502	0.43154
		21CQ	28	30.0782	36.6	24	4.50059	0.254832	-0.181995
	FM	18CQ	4.8	5.02714	6.2	3.5	0.1765	-0.554809	0.278683
		19CQ	4.9	4.59571	6.1	3.2	0.276885	-0.144804	-0.395021
		20CQ	4.5	4.24558	5.8	2.9	0.225634	0.219224	0.11792
		21CQ	5.3	5.09038	6.1	3.9	0.144297	-0.298596	0.38126
	FE	18CQ	6.8	6.74217	7	6.6	0.00395009	0.196326	0.161419
		19CQ	6.7	6.53798	7	6.2	0.015823	0.569763	0.786972
		20CQ	6.6	6.58164	6.8	6.3	0.00828734	-0.142594	0.203823
		21CQ	6.6	6.52115	6.9	6.1	0.017089	-0.0210721	-0.0348661
	SI	18CQ	12.79	12.3994	16.51	9.47	1.06039	0.0756951	0.238275
		19CQ	11.7	11.2155	14	8.4	0.948487	0.284341	-0.123837
		20CQ	10.15	10.5323	14.6	7.83	0.69562	0.431859	1.72135
		21CQ	10.28	11.04	14.83	8.64	0.957153	0.739436	1.20549
	OC	18CQ	-	24.13	32.0004	17.094	7.54035	0.374644	0.23555
		19CQ	30.68	27.7542	35.9887	19.0211	5.62912	0.395469	0.869997
		20CQ	32.44	28.1354	34.6663	20.5261	4.76674	0.427149	0.546979
		21CQ	28.81	26.3705	34.344	20.8933	7.47861	0.646246	0.102569
	PC	18CQ	-	35.1391	39.708	27.0474	4.02839	-0.766832	0.899042
		19CQ	38.05	34.8752	39.5121	28.4326	3.1775	-0.592392	0.350859
		20CQ	35.49	33.9722	37.9167	28.1775	3.71194	-0.669228	0.0107291
		21CQ	35.18	35.8496	39.9397	28.3548	4.27673	-0.75353	0.479382
	PA	18CQ	-	28.7624	32.0598	25.9765	1.14735	0.440528	0.31369
		19CQ	20.64	26.2792	30.0216	22.191	1.33603	0.0434314	0.383348
		20CQ	22.71	26.8049	30.5438	24.6315	0.956043	0.311188	0.147434
		21CQ	24.47	26.3193	29.3893	24.4787	0.722503	0.616241	0.612771
	SA	18CQ	-	3.01173	3.32526	2.62336	0.0173752	-0.171974	-0.516878
		19CQ	2.96	2.91227	3.26286	2.51446	0.0137654	-0.218163	0.0742788
		20CQ	3.12	2.88079	3.38248	2.40881	0.015955	-0.139637	0.344268
		21CQ	3.34	2.94825	3.3197	2.62908	0.00846397	0.122096	0.79962
	OA	18CQ	-	14.496	23.6284	7.09589	6.50184	0.386495	1.41895
		19CQ	18.33	18.2453	27.8677	10.2181	4.52225	0.130671	1.43166
		20CQ	17.14	19.0373	31.1174	9.74816	6.33305	0.952674	2.67551
		21CQ	17.18	16.5348	23.3843	12.358	2.61802	0.831388	1.67775
	LA	18CQ	-	50.1576	56.0783	40.9083	4.36216	-0.932658	2.06214
		19CQ	57.34	49.9836	56.4416	42.4838	4.4209	0.0262271	0.607316
		20CQ	54.65	49.0179	54.9532	38.358	5.26005	-0.209484	3.04851
		21CQ	54.22	52.4741	55.5079	46.8425	1.96124	-0.788542	1.21142
	Note: LP: lint percentage (%), FL: fiber length (mm), FS: fiber strength (cN/tex), FU: fiber uniformity (%), FM: fiber micronaire,FE: fiber elongation (%), SI: seed index (g), OC: oil content (%), PC: protein content (%), PA: palmitic acid content (%), SA: stearic acid content (%), OA: oleic acid content (%) , LA: linoleic acid content (%).18CQ,19CQ,20CQ,21CQ:planted in Beibei, Chongqing Province…
