# Supplementary material for: QTL Mapping of Fiber- and Seed-Related Traits in Chromosome Segment Substitution Lines Derived from Gossypium hirsutum × Gossypium darwinii
Source: Int J Mol Sci. 2024 Sep 5;25(17):9639. doi: 10.3390/ijms25179639 (PMC11394887; doi:10.3390/ijms25179639)
Supplement: Supplementary file 1 [file ijms-25-09639-s001.zip › Table S10.xlsx]

## Sheet: Sheet1
Table S10 The weather information in the cotton growth period from 2018 to 2021.
Year	Mouth	min temperature (℃)	max temperature (℃)	average temperature (℃)	rainfall (mm)
2018	4	11	31	26	120
	5	15	37	28	154
	6	18	37	30	119
	7	24	40	36	186
	8	23	39	36	139
	9	16	39	27	196
2019	4	12	36	27	205
	5	15	30	25	178
	6	20	36	29	253
	7	22	38	31	256
	8	19	39	35	90
	9	16	36	29	72
2020	4	11	32	22	8
	5	17	36	29	17
	6	16	37	30	27
	7	21	37	31	51
	8	20	40	35	11
	9	16	34	26	64
2021	4	12	32	21	17
	5	14	35	27	60
	6	16	37	30	12
	7	22	39	33	52
	8	18	40	31	213
	9	17	36	30	215
