# Supplementary material for: QTL Mapping of Fiber- and Seed-Related Traits in Chromosome Segment Substitution Lines Derived from Gossypium hirsutum × Gossypium darwinii
Source: Int J Mol Sci. 2024 Sep 5;25(17):9639. doi: 10.3390/ijms25179639 (PMC11394887; doi:10.3390/ijms25179639)
Supplement: Supplementary file 1 [file ijms-25-09639-s001.zip › Table S2.xlsx]

## Sheet: Sheet1
Table S2 Analysis of variation for fiber- and seed-related traits in the CSSLs.
Traita	Factor	Sum of squares	DFb	MS	F
LP	Environment	135.772	2	67.886	13.044**
	Genotype	6340.45	435	14.576	2.801**
	Error	4527.74	870	5.204
FL	Environment	131.547	2	65.774	59.639**
	Genotype	1065.34	425	2.507	2.273**
	Error	937.433	850	1.103
FU	Environment	18.057	2	9.029	5.127*
	Genotype	886.899	424	2.092	2.188**
	Error	1493.3	848	1.761
FS	Environment	1279.43	2	639.714	177.669**
	Genotype	2864.9	425	6.741	1.872**
	Error	3060.49	850	3.601
FM	Environment	155.601	2	77.8	614.749**
	Genotype	159.001	425	0.374	2.956**
	Error	107.573	850	0.127
FE	Environment	0.835	2	0.417	37.381**
	Genotype	7.739	425	0.018	1.631**
	Error	9.492	850	0.011
SI	Environment	110.797	2	55.399	95.995**
	Genotype	632.66	449	1.409	2.442**
	Error	518.233	898	0.577
OC	Environment	441.819	2	220.909	66.732**
	Genotype	3447.38	307	11.229	3.392**
	Error	2032.57	614	3.31
PC	Environment	480.287	2	240.144	118.688**
	Genotype	2084.91	307	6.791	3.356**
	Error	1242.32	614	2.023
PA	Environment	49.485	2	24.743	34.400**
	Genotype	478.133	307	1.557	2.165**
	Error	441.622	614	0.719
SA	Environment	0.806	2	0.403	33.007**
	Genotype	4.114	307	0.013	2.098**
	Error	7.494	614	0.012
OA	Environment	954.97	2	477.485	166.689**
	Genotype	2087.29	307	6.799	2.374**
	Error	1758.82	614	2.865
LA	Environment	1899.7	2	949.848	396.520**
	Genotype	1815.07	307	5.912	2.468**
	Error	1470.82	614	2.395
*, **Indicates significance at the 0.05, 0.01 level, respectively.
aLP lint percentage, SI seed index, FL Fiber length, FU fiber uniformity, FS fibers strength, FM fiber micronaire, FE fiber elongation, PC protein content, OC oil content, PA palmitic acid content, SA stearic acid content, OA oleic acid content, LA linoleic acid content.
bExcluded missing data when analysis the variance.
