# Supplementary material for: QTL Mapping of Fiber- and Seed-Related Traits in Chromosome Segment Substitution Lines Derived from Gossypium hirsutum × Gossypium darwinii
Source: Int J Mol Sci. 2024 Sep 5;25(17):9639. doi: 10.3390/ijms25179639 (PMC11394887; doi:10.3390/ijms25179639)
Supplement: Supplementary file 1 [file ijms-25-09639-s001.zip › Table S3.xlsx]

## Sheet: Sheet1
Table S3 Detailed information on the QTL for fiber- and seed-related traits in the CSSLs.
Traita	QTL	Envb	Chr	Location	Nearest locus	LOD	Additivec	PVEd(%)	Flanking markers
LP	qLPA01.1	18CQ	A01	70.794	CCRI03671	4.12	-1.50925	3.8	SWU11150-CCRI01662
		19CQ	A01	70.794	CCRI03671	5.17	-1.51574	4.9	SWU11150-CCRI03068
	qLPA02.1	18CQ	A02	43.922	CCRI06356	3.6	-1.31858	3.4	CCRI00927-NAU5386
	qLPA05.1	18CQ	A05	6.853	NAU4034	4.86	0.774452	4.5	NAU1288-SWU17756
	qLPA05.2	18CQ	A05	171.129	CCRI01916	5.35	-0.842491	5	Gh211-BNL1038
	qLPA06.1	20CQ	A06	122.166	HAU504	2.13	-0.0966991	2.1	CCRI01330-NAU3427
	qLPA07.1	19CQ	A07	57.766	SWU10125b	3.01	0.714751	2.9	SHIN1405-DC30046
	qLPA07.2	18CQ	A07	82.286	CCRI00581	4.72	-1.2178	4.4	CCRI00351-CCRI02124
	qLPA08.1	19CQ	A08	45.345	HAU2512	3.4	-0.1021	3.2	CCRI06371-SWU13107
	qLPA09.1	20CQ	A09	7.141	NAU3100	2.62	-2.05159	2.6	Gh149b-CCRI09979
	qLPA10.1	18CQ	A10	5.943	Gh379	2.79	-1.56633	2.6	SWU19861-NAU2776
		19CQ	A10	5.943	Gh379	2.62	-1.99957	2.5	SWU19861-NAU2776
	qLPA10.2	18CQ	A10	73.599	SWU20254b	3.26	-2.64889	3.1	BNL1665-CCRI07824
	qLPA10.3	18CQ	A10	145.077	CCRI5850	2.2	-1.89483	2.1	SWU00518-SHIN0613
		19CQ	A10	148.399	Gh058	2.78	-1.4671	2.6	CCRI5850-SWU20726
		20CQ	A10	157.952	SHIN0613	2.93	-0.497425	2.9	Gh058-SWU20726
	qLPA11.1	19CQ	A11	26.375	SWU15752	2.87	-1.47265	2.7	HAU2421-SWU15758
	qLPA12.1	19CQ	A12	115.619	NAU5079	2.23	-0.645721	2.1	SWU10977-HAU2229
	qLPA13.1	18CQ	A13	53.136	SWU21837a	5.07	1.47022	4.7	SWU21822-CCRI02849
	qLPD01.1	18CQ	D01	24.049	SWU10942a	6.3	-1.55289	5.8	CCRI03295-Gh421
		19CQ	D01	3.322	NAU1067	3.35	-1.22127	3.2	SWU10900-Gh421
		21CQ	D01	3.322	NAU1067	2.88	-1.52654	2.8	SWU10900-SWU10942
	qLPD01.2	18CQ	D01	71.326	SWU11188	2.28	-0.890258	2.1	NAU3102-SWU11278
	qLPD03.1	18CQ	D03	52.642	NAU3884	13.82	-2.07099	12.3	SWU12095-SWU12765
		19CQ	D03	52.642	NAU3884	4.94	-1.41688	4.6	SWU11928-SWU12838
		20CQ	D03	56.03	SWU12765	4.44	-1.65315	4.4	SWU12095-SHIN0341
		21CQ	D03	52.642	NAU3884	2.76	-1.02823	2.7	SWU12095-SHIN0341
	qLPD03.2	21CQ	D03	82.772	SWU12878	2.84	-1.1808	2.7	SWU12840-SWU12939
	qLPD05.1	18CQ	D05	65.317	SWU17986	4.87	-0.217539	4.5	SWU17947-NAU1225
	qLPD09.1	19CQ	D09	76.542	BNL3410	2.4	-1.27237	2.3	SWU15184-SWU15339
	qLPD10.1	19CQ	D10	58.267	SWU20209	4.22	-1.74136	4	SWU20158-HAU0685
	qLPD11.1	20CQ	D11	78.707	NAU2826	2.85	-1.01123	2.8	SWU15907-HAU3073
	qLPD11.2	18CQ	D11	134.18	NAU5234	7.17	-0.582636	6.6	SWU16360-Gh132
		19CQ	D11	134.18	NAU5234	3.92	-1.0319	3.7	SWU16360-CCRI02876
	qLPD12.1	18CQ	D12	49.167	SWU17182	2.75	-0.5962	2.6	SWU16960-NAU2913
	qLPD12.2	18CQ	D12	130.558	NAU3896	4.96	1.19843	4.6	SWU17583-NAU3896
	qLPD12.1	18CQ	D13	61.902	HAU1908	2.61	1.0382	2.4	BNL1040-SWU22377
FL	qFLA01.1	18CQ	A01	70.794	CCRI03671	3.57	0.921249	3.4	SWU11150-CCRI03068
		19CQ	A01	72.992	Gh336	4.08	0.543079	4	SWU11150-CCRI01662
	qFLA02.1	18CQ	A02	52.942	CCRI12748	2.52	0.24713	2.4	NAU5386-Gh669
	qFLA03.1	21CQ	A03	105.392	SWU14713a	2.83	-0.587283	2.7	SWU14693-CCRI12698
	qFLA06.1	19CQ	A06	76.484	CCRI10104	2.71	-0.404772	2.6	CCRI10625-NAU2637
	qFLA09.1	19CQ	A09	0	Gh149b	3.24	0.782638	3.1	Gh149-NAU3100
	qFLA10.1	18CQ	A10	145.077	CCRI5850	3.74	1.43711	3.5	SWU00518-SHIN0613
		19CQ	A10	148.399	Gh058	3.61	1.28292	3.5	SWU00518-SHIN0613
	qFLA11.1	18CQ	A11	48.265	BNL1151	2.89	0.974646	2.7	CCRI02396-NAU0868
		19CQ	A11	48.265	BNL1151	3.83	0.941853	3.7	CCRI02396-Gh246
	qFLA11.2	18CQ	A11	103.661	SHIN601	2.54	1.07014	2.4	CCRI02426-CCRI04736
	qFLA12.1	19CQ	A12	8.182	SWU16676	4.15	-0.108803	4	CCRI08213-SWU16711
	qFLA12.2	19CQ	A12	81.668	CCRI08901	2.89	0.595148	2.8	SWU17194-HAU2577
	qFLA12.3	21CQ	A12	98.566	CCRI08820	2.51	0.290695	2.4	SWU10977-NAU5079
	qFLD02.1	19CQ	D02	11.379	SWU13959	3.31	0.923187	3.2	NAU3733-HAU1485
	qFLD03.1	19CQ	D03	27.39	SWU11928	3.34	0.991513	3.3	SWU11893-SWU12095
	qFLD05.1	18CQ	D05	106.217	BNL3048a	2.51	0.841364	2.4	SWU18213-SWU18293
		19CQ	D05	106.217	BNL3048a	3.35	2.17792	3.3	NAU5486-SWU18293
	qFLD07.1	18CQ	D07	148.221	SWU10872	2.49	-0.157324	2.4	SWU10852-SWU10896
	qFLD09.1	18CQ	D09	171.868	SWU15607	2.88	0.959831	2.7	SWU15596-SWU15628
	qFLD10.1	18CQ	D10	79.324	SWU20555	2.42	0.18744	2.3	CCRI12903-HAU0685
	qFLD11.1	20CQ	D11	110.745	SWU16149	2.55	-0.0343003	2.6	NAU1176-NAU5234
	qFLD12.1	18CQ	D12	49.167	SWU17182	2.32	0.363597	2.2	SWU17161-NAU2913
FU	qFUA01.1	21CQ	A01	31.957	Gh075	2.78	0.527758	2.7	SWU10942-NAU5100
	qFUA02.1	21CQ	A02	78.321	BNL3512	2.65	0.923495	2.6	CCRI12748-CCRI12945
	qFUA05.1	21CQ	A05	66.369	CCRI05456	2.61	0.175692	2.5	CCRI05780-NAU1225
	qFUA06.1	18CQ	A06	96.773	NAU4946	2.74	-0.567022	2.6	CCRI00548-NAU3612
	qFUA10.1	18CQ	A10	157.952	SHIN0613	3.43	0.0558897	3.2	CCRI05850-SWU20726
	qFUD04.1	18CQ	D04	112.269	HAU2724	3.06	-0.316342	2.9	SWU21599-NAU3791
	qFUD05.1	21CQ	D05	65.317	SWU17986	2.52	-1.54186	2.4	Gh229-SWU18065
	qFUD07.1	18CQ	D07	152.692	SWU10878	3.56	0.134296	3.4	SWU10872-SWU10896
	qFUD11.1	18CQ	D11	101.612	NAU1176	5.31	1.01656	5	HAU3073-SWU16258
FS	qFSA01.1	21CQ	A01	58.4	SWU11104	2.54	0.42844	2.5	NAU5100-SWU11120
	qFSA03.1	21CQ	A03	0	SWU12958a	2.72	0.84133	2.6	SWU12958-SWU12831
	qFSA03.2	21CQ	A03	105.392	SWU14713a	3.02	-0.939431	2.9	HAU0263-CCRI12698
	qFSA05.1	18CQ	A05	9.075	SWU17756a	2.77	0.741765	2.6	NAU4034-HAU2976
	qFSA05.2	18CQ	A05	127.303	HAU1168	3.32	0.949779	3.1	CCRI08866-Gh211
		19CQ	A05	139.245	SWU18347	2.45	2.16383	2.4	NAU0792-Gh211
	qFSA06.1	19CQ	A06	76.484	CCRI10104	2.57	0.179889	2.2	NAU4969-NAU2637
	qFSA08.1	19CQ	A08	30.428	NAU2293	3.71	1.46076	3.6	NAU3793-SWU13107
	qFSA09.1	19CQ	A09	73.293	NAU1360	2.96	-0.424377	2.9	HAU2949-NAU3915
	qFSA11.1	18CQ	A11	16.999	BNL1078	2.92	1.62209	2.8	CCRI09214-SWU15758
		19CQ	A11	41.622	CCRI02396	2.51	1.55911	2.5	SWU15726-BNL1151
	qFSA12.1	19CQ	A12	8.182	SWU16676	3.71	0.197535	3.6	CCRI08213-SWU16711
	qFSA12.2	18CQ	A12	106.408	NAU5047	2.21	1.13811	2.1	CCRI08901-NAU5079
	qFSD03.1	18CQ	D03	12.276	SWU11893b	2.79	1.5302	2.6	NAU2898-SWU11928
	qFSD05.1	18CQ	D05	106.217	BNL3048a	2.47	2.84295	2.3	SWU18213-SWU18293
	qFSD06.1	19CQ	D06	59.536	SWU19376	4.33	1.31367	4.2	HAU0615-NAU2397
	qFSD08.1	21CQ	D08	35.945	SWU13082	2.63	0.9661	2.6	SWU13053-SWU13107
	qFSD09.1	19CQ	D09	62.263	SWU15198	2.75	0.71773	2.7	SWU15184-BNL3410
	qFSD10.1	18CQ	D10	79.324	SWU20555	4.01	1.13492	3.8	SWU20253-HAU0685
		20CQ	D10	86.078	SWU20579	2.08	1.66219	2.1	SWU10289-HAU0685
	qFSD11.1	18CQ	D11	101.612	NAU1176	5.58	0.684185	5.2	HAU3073-SWU16149
		20CQ	D11	110.745	SWU16149	4.71	0.0709518	4.7	NAU1176-SWU16258
FM	qFMA01.1	18CQ	A01	78.585	CCRI03068	2.62	-0.190113	2	SWU11150-CCRI01662
		20CQ	A01	72.992	Gh336	2.7	-0.29121	2.7	CCRI03671-CCRI01662
	qFMA03.1	18CQ	A03	51.252	SWU14189	2.92	-0.00123894	2.8	CCRI06816-CCRI00134
	qFMA08.1	19CQ	A08	30.428	NAU2293	2.53	-0.307492	2.5	NAU3793-CCRI06371
	qFMA09.1	19CQ	A09	67.699	HAU1966	2.61	-0.00372137	2.6	CCRI05584-CCRI04988
	qFMA11.1	18CQ	A11	48.265	BNL1151	3.16	-0.344935	3	CCRI02396-Gh246
	qFMA13.1	21CQ	A13	142.831	SWU22530	2.29	0.307805	2.2	SWU22462-SWU10631
	qFMD03.1	18CQ	D03	64.735	SHIN0341	2.67	-0.138415	2.5	NAU3884-SWU12838
	qFMD08.1	20CQ	D08	60.894	SWU13497	2.31	0.323724	2.3	HAU2552-NAU2434
	qFMD08.2	21CQ	D08	100.128	CCRI06018	2.34	-0.393991	2.3	NAU5283-NAU2306
	qFMD09.1	19CQ	D09	100.934	SWU15339b	4.96	-0.443917	4.8	SWU15286-SWU15376
	qFMD09.2	18CQ	D09	166.273	SWU15596	2.39	-0.289955	2.3	SWU15556-SWU15628
	qFMD10.1	20CQ	D10	34.992	HAU0646	2.89	0.219318	2.9	CCRI07668-SWU20051
	qFMD11.1	18CQ	D11	14.886	SWU15668	2.74	-0.194078	2.6	SWU15649-SWU15692
	qFMD12.1	21CQ	D12	44.618	SWU17161	3.2	0.182527	3.1	SWU17150-SWU17182
	qFMD13.1	18CQ	D13	44.74	SWU22148	4.38	-0.548852	4.1	SWU21977-SWU22292
FE	qFEA01.1	18CQ	A01	58.4	SWU11104	2.61	0.0159808	2.5	NAU5100-SWU11150
		20CQ	A01	58.4	SWU11104	2.53	0.0326176	2.5	NAU5100-SWU11150
	qFEA02.1	21CQ	A02	100.5	CCRI12945	2.19	0.0435631	2.1	CCRI12395-CCRI12983
	qFEA03.1	21CQ	A03	0	HAU0119b	2.19	0.0548955	2.1	HAU0119-SWU12831
	qFEA05.1	18CQ	A05	127.303	HAU1168	3.22	0.0300661	2.5	CCRI08866-CCRI5682
		19CQ	A05	139.245	SWU18347	3.94	0.14932	3.8	NAU0792-CCRI05682
	qFEA08.1	21CQ	A08	130.783	NAU0789	2.61	0.0332203	2.5	NAU4900-HAU1181
	qFEA09.1	19CQ	A09	81.349	CCRI04988	2.86	-0.0632417	2.8	NAU1360-NAU3915
	qFEA10.1	19CQ	A10	19.829	SWU19903	2.41	-0.0667059	2.4	SWU19861-HAU1854
	qFEA11.1	18CQ	A11	16.999	BNL1078	5.03	0.0552198	4.7	HAU2421-SWU15726
	qFEA11.2	19CQ	A11	103.661	SHIN601	5.56	0.157506	5.4	CCRI02426-CCRI04736
		21CQ	A11	113.213	CCRI04736	2.4	0.116348	2.3	SWU11644-CCRI02742
	qFEA12.1	18CQ	A12	88.414	HAU2577	3.52	0.0168148	3.3	CCRI08901-SWU10977
	qFED03.1	20CQ	D03	104.858	HAU0119a	2.86	0.0190972	2.9	SWU12878-SWU12958
	qFED05.1	19CQ	D05	7.911	SWU17682	3.18	-0.0167045	3.1	SWU17648-SWU17728
	qFED06.1	19CQ	D06	56.214	SWU19325	2.82	0.0730357	2.8	HAU0615-NAU2397
	qFED09.1	19CQ	D09	43.047	SWU14943	2.7	0.0833713	2.6	SWU14912-SWU15184
	qFED10.1	19CQ	D10	74.929	SWU20512	4.89	0.114065	4.7	CCRI12903-SWU20555
	qFED11.1	18CQ	D11	122.958	SWU16333	5.23	0.0167848	4.9	SWU16258-SWU16360
		19CQ	D11	134.18	NAU5234	2.29	0.00649351	2.2	SWU16360-Gh132
		20CQ	D11	124.051	SWU16360	4.64	0.022474	4.6	NAU1176-NAU5234
	qFED13.1	18CQ	D13	84.379	CCRI04575	2.49	0.042391	2.4	SWU22459-NAU3843
SI	qSIA01.1	19CQ	A01	70.794	CCRI03671	2.23	0.154015	2.1	SWU11150-CCRI01662
	qSIA01.2	21CQ	A01	108.337	SWU11690b	2.98	0.243761	2.9	CCRI11327-SWU11700
	qSIA02.1	21CQ	A02	2.198	NAU1246	3.38	-0.0851932	3.3	NAU1246-CCRI00918
	qSIA03.1	18CQ	A03	42.336	CCRI11636	2.56	1.52764	2.4	CCRI03612-CCRI06816
	qSIA03.2	18CQ	A03	70.342	NAU0972	4.01	0.990563	3.7	CCRI00134-NAU5027
	qSIA05.1	20CQ	A05	0	NAU1288	2.31	-0.0935328	2.3	NAU1288-NAU4034
	qSIA05.2	21CQ	A05	53.994	CCRI05780	4.12	0.283977	4	HAU2976-CCRI05456
	qSIA05.3	20CQ	A05	144.287	CCRI05682a	2.57	0.623531	2.5	SWU18347-Gh211
	qSIA07.1	21CQ	A07	144.922	SWU10777a	4.95	-0.0655942	4.8	CCRI00962-SWU10856
	qSIA09.1	20CQ	A09	48.793	NAU4987	2.88	0.859815	2.8	Gh098-HAU1966
	qSIA09.2	20CQ	A09	113.665	SHIN0347a	2.96	0.0449578	2.9	NAU3915-BNL1414
	qSIA10.1	19CQ	A10	5.943	Gh379	2.65	0.395434	2.5	SWU19861-HAU1854
		20CQ	A10	0	SWU19861	3.51	0.200396	3.4	SWU19861-SWU19903
	qSIA11.1	20CQ	A11	9.02	HAU2421	3.13	0.876411	3	CCRI09214-SWU15726
	qSIA12.1	20CQ	A12	115.619	NAU5079	2.51	0.501246	2.4	NAU5047-HAU2229
	qSID01.1	18CQ	D01	3.322	NAU1067	2.3	0.374239	2.2	SWU10900-SWU10942
		20CQ	D01	3.322	NAU1067	2.53	0.405558	2.5	SWU10900-CCRI03295
		21CQ	D01	0	SWU10900	3.9	0.321755	3.8	SWU10900-CCRI03295
	qSID01.2	21CQ	D01	114.984	SWU11700a	3.84	-0.0258825	3.7	DC30210-SWU11723
	qSID03.1	20CQ	D03	6.618	SWU11877	2.51	-0.0838827	2.4	NAU2898-SWU11893
	qSID03.2	18CQ	D03	56.03	SWU12765	4.01	0.266007	3.8	SWU12095-SHIN0341
		19CQ	D03	52.642	NAU3884	4.18	0.366296	3.9	SWU11928-SWU12765
		20CQ	D03	56.03	SWU12765	2.89	0.436272	2.8	SWU11928-SHIN0341
		21CQ	D03	52.642	NAU3884	2.99	0.411194	2.9	SWU11928-SHIN0341
	qSID03.3	21CQ	D03	82.772	SWU12878	11.77	5.14845	10.9	SWU12840-SWU12939
	qSID04.1	18CQ	D04	136.781	CCRI03833	2.86	0.0999177	2.7	SWU21626-CCRI03833
	qSID05.1	18CQ	D05	7.911	SWU17682	2.54	0.421942	2	SWU17648-SWU17737
	qSID05.2	18CQ	D05	106.217	BNL3048a	3.86	2.06779	3.6	NAU5486-SWU18293
		19CQ	D05	105.118	SWU18213	2.27	1.40595	2.1	NAU5486-SWU12893
		20CQ	D05	106.217	BNL3048a	5.42	2.04189	5.2	NAU5486-SWU18293
	qSID07.1	19CQ	D07	42.785	SWU10165	2.77	-0.125242	2.6	CCRI07393-SWU10250
	qSID07.2	20CQ	D07	73.26	SWU10351	2.65	0.219342	2.6	SWU10332-SWU10422
	qSID09.1	18CQ	D09	0	SWU14759	2.19	-0.346388	2.1	SWU14759-SWU14773
	qSID09.2	19CQ	D09	43.047	SWU14943	3.05	0.917577	2.9	SWU15184-SWU15286
	qSID11.1	18CQ	D11	30.99	NAU3127a	3.92	0.332989	3.7	CIR156-SWU15788
	qSID12.1	18CQ	D12	49.167	SWU17182	2.66	0.117297	2.5	SWU16960-SWU17235
PC	qPCA01.1	21CQ	A01	46.649	NAU5100b	2.35	0.442666	2.8	Gh421-SWU11104
	qPCA02.1	18CQ	A02	69.256	CCRI12836	2.17	1.01464	2.1	CCRI2410-BNL3512
	qPCA08.1	19CQ	A08	111.83	NAU4900	2.67	0.649735	2.8	CCRI06336-CCRI06869
	qPCA10.1	18CQ	A10	70.278	CCRI07118	4.02	-1.58284	3.9	BNL1665-CCRI07824
	qPCA10.2	19CQ	A10	163.705	SWU20726	3.49	-0.419943	3.7	SHIN0613-SWU20726
	qPCD01.1	20CQ	D01	0	SWU10900	4.78	-1.17109	4.8	SWU10900-SWU10942
			D01	17.546	CCRI03295	2.11	-0.958953	2.5	NAU1067-SWU10977
	qPCD01.2	20CQ	D01	92.381	SWU11602a	2.77	-1.34101	2.8	SWU11406-NAU3736
	qPCD02.1	18CQ	D02	77.531	NAU5465	2.81	1.47931	2.7	SWU14641-NAU5125
	qPCD03.1	18CQ	D03	52.642	NAU3884	30.06	-2.25109	25.7	SWU12095-SWU12765
		19CQ	D03	52.642	NAU3884	12.91	-1.7943	13	SWU12095-SWU12765
		20CQ	D03	52.642	NAU3884	4.01	-0.940834	4.1	SWU11928-SHIN0341
		21CQ	D03	56.03	SWU12765	2.89	-0.348622	3.5	SWU12095-SHIN0341
	qPCD08.1	21CQ	D08	100.128	CCRI06018	2.4	-2.36926	2.9	NAU5283-NAU2306
	qPCD11.1	18CQ	D11	93.821	HAU3073	2.99	1.09156		NAU2826-SWU16149
	qPCD12.1	20CQ	D12	58.058	SWU17235	2.74	0.369329	2.8	SWU17203-NAU2913
	qPCD13.1	20CQ	D13	63.001	SWU22377	3.38	-0.616714	3.4	BNL1040-SWU22452
OC	qOCA02.1	21CQ	A02	5.495	HAU3233	2.28	1.41444	2.7	NAU1246-CCRI00918
	qOCA02.2	18CQ	A02	69.256	CCRI12836	2.86	-2.20972	2.8	CCRI02410-BNL3512
	qOCA03.1	20CQ	A03	105.392	SWU14713a	2.58	-0.745913	2.6	HAU0875-CCRI12698
	qOCA08.1	20CQ	A08	33.8	BNL3627	2.76	-1.22473	2.8	NAU3793-CCRI06371
	qOCA08.2	19CQ	A08	111.83	NAU4900	4.27	-1.23949	4.5	CCRI06336-CCRI06869
	qOCA09.1	19CQ	A09	59.445	CCRI05584b	3.12	1.00926	3.3	NAU4987-SHIN0347
	qOCA10.1	19CQ	A10	5.943	Gh379	3.16	2.24956	3.3	SWU19861-NAU2776
	qOCA10.2	18CQ	A10	70.278	CCRI07118	2.29	2.08765	2.1	HAU2507-SWU20230
	qOCA12.1	18CQ	A12	50.208	BNL3599	2.72	-0.188946	2.6	SWU16729-CCRI04063
	qOCD01.1	20CQ	D01	17.546	CCRI03295	2.57	1.0917	2.6	NAU1067-Gh421
	qOCD03.1	18CQ	D03	52.642	NAU3884	23.08	3.08441	20.4	SWU12095-SWU12765
		19CQ	D03	52.642	NAU3884	12.5	2.4625	12.6	SWU12095-SWU12765
		20CQ	D03	52.642	NAU3884	3.36	1.09767	3.4	SWU11928-SHIN0341
		21CQ	D03	52.642	NAU3884	4.56	1.6391	5.4	SWU12095-SWU12765
	qOCD05.1	19CQ	D05	82.051	NAU5486	2.67	1.66548	2.8	SWU17986-SWU18213
	qOCD08.1	21CQ	D08	100.128	CCRI06018	3.19	3.60603	3.8	NAU5283-NAU2306
	qOCD09.1	20CQ	D09	62.263	SWU15198	3.01	1.3311	3.1	NAU4079-BNL3410
	qOCD10.1	21CQ	D10	49.353	SWU20099	2.56	1.54264	3.1	SWU20051-SWU20158
	qOCD11.1	18CQ	D11	93.821	HAU3073	3.73	-1.12759	3.6	NAU2826-SWU16149
	qOCD11.2	19CQ	D11	164.633	BNL3279	3.4	0.869177	3.6	Gh132-SWU16551
	qOCD12.1	20CQ	D12	27.35	SWU16752	3.79	-1.00287	3.8	SWU16730-SWU16786
	qOCD12.2	18CQ	D12	103.894	SWU17557	2.48	-0.149234	2.4	SWU17483-SWU17573
		19CQ	D12	103.894	SWU17557	2.53	-0.443105	2.7	SWU17483-SWU17573
	qOCD13.1	20CQ	D13	78.638	SWU22459	2.6	-0.685135	2.6	SWU22452-NAU3843
PA	qPAA04.1	18CQ	A04	108.85	SWU21703	3.48	0.469905	3.4	HAU0747-SWU21703
		19CQ	A04	108.85	SWU21703	2.94	0.509335	3.1	HAU0250-SWU21703
	qPAA05.1	18CQ	A05	67.468	NAU1225a	2.45	-0.641043	2.4	CCRI05456-SWU17043
	qPAA09.1	20CQ	A09	129.303	CCRI09610	2.96	0.871894	3	BNL1414-HAU3027
	qPAA10.1	20CQ	A10	19.829	SWU19903	2.28	0.442546	2.3	NAU2776-HAU1854
	qPAA10.2	18CQ	A10	65.119	BNL1665	2.92	-0.38486	2.8	HAU2507-CCRI07228
	qPAA11.1	21CQ	A11	48.265	BNL1151	2.41	0.206793	2.9	SWU15758-Gh246
	qPAA11.2	21CQ	A11	135.916	CCRI02531	2.77	0.910886	3.3	CCRI02742-CCRI08723
	qPAA12.1	18CQ	A12	58.054	CCRI04063	2.99	0.265014	2.9	HAU1715-CCRI08083
	qPAD01.1	21CQ	D01	34.41	SWU10977a	2.79	0.585691	3.3	SWU10942-SWU10986
	qPAD03.1	20CQ	D03	64.735	SHIN0341	2.74	0.210008	2.8	SWU12765-SWU12838
	qPAD04.1	18CQ	D04	126.705	NAU3791	2.96	0.0090537	2.9	SWU21626-SWU21681
	qPAD05.1	20CQ	D05	26.289	SWU17756b	2.69	-0.449885	2.7	SWU17737-NAU4884
	qPAD07.1	20CQ	D07	115.411	SWU10750	2.39	0.470321	2.4	SWU10741-NAU2556
	qPAD10.1	20CQ	D10	0	SWU19855	2.93	0.233036	3	SWU19855-SWU19871
	qPAD10.2	20CQ	D10	54.918	SWU20158	5.14	0.210859	5.2	SWU20051-SWU20209
	qPAD11.1	20CQ	D11	93.821	HAU3073	4.83	0.391668	4.9	NAU2826-NAU1176
	qPAD12.1	21CQ	D12	62.504	NAU2913	4.04	-0.308719	4.8	SWU17235-SWU17423
	qPAD13.1	18CQ	D13	61.902	HAU1908	2.48	0.312304	2.4	SWU22292-SWU22452
SA	qSAA01.1	18CQ	A01	72.992	Gh336	3.58	0.00091865	3.5	SWU11120-CCRI03068
	qSAA01.2	18CQ	A01	148.142	SWU11768	3.06	-0.0181008	3	SWU11726-Gh195
	qSAA02.1	20CQ	A02	22.028	NAU2858	2.33	0.0272854	2.4	CCRI00918-HAU1475
	qSAA02.2	18CQ	A02	66.77	Gh669	4.05	-0.116753	3.9	CCRI2410-BNL3512
	qSAA03.1	18CQ	A03	105.392	SWU14713a	3.81	0.0327596	3.7	HAU0263-HAU3108
	qSAA04.1	20CQ	A04	20.511	SWU18876	2.12	0.0655082	2.2	CCRI5227-CCRI05808
	qSAA05.1	18CQ	A05	9.075	SWU17756a	3.84	-0.0257876	3.7	NAU4034-HAU2976
	qSAA05.2	18CQ	A05	67.468	NAU1225a	3.11	0.122484	3	CCRI05456-SWU17043
	qSAA07.1	18CQ	A07	10.886	SWU10024b	4.3	-0.0166043	4.2	SWU10013-SWU10061
	qSAA09.1	20CQ	A09	150.799	SWU15574b	2.42	0.0214311	2.5	HAU3027-NAU2354
	qSAA10.1	18CQ	A10	99.11	SWU20510	3.28	-0.012556	3.2	CCRI07228-HAU2500
	qSAA11.1	18CQ	A11	41.622	CCRI02396	3.04	-0.0746678	2.5	SWU15752-BNL1151
	qSAA11.2	18CQ	A11	147.867	CCRI08723	3.48	-0.122154	3.4	CCRI02531-CCRI02844
	qSAA12.1	19CQ	A12	58.054	CCRI04063	2.57	0.0453751	2.7	BNL3599-CCRI08083
	qSAD03.1	18CQ	D03	64.735	SHIN0341	4.03	-0.0318228	3.9	SWU12765-SWU12838
	qSAD08.1	18CQ	D08	60.894	SWU13497	2.86	0.0307321	2.8	SWU13114-NAU2434
	qSAD10.1	18CQ	D10	34.992	HAU0646	4.79	-0.0237245	4.6	CCRI07668-SWU20051
	qSAD10.2	18CQ	D10	86.078	SWU20579	4.54	-0.0126967	4.4	SWU20555-HAU0685
	qSAD11.1	18CQ	D11	93.821	HAU3073	4.88	-0.0585806	4.7	NAU2826-SWU16149
OA	qOAA01.1	18CQ	A01	68.596	SWU11150a	2.39	0.73734	2.3	SWU11120-CCRI03068
	qOAA03.1	18CQ	A03	19.1	SWU12831	3.1	0.505389	3	SWU12939-CCRI03612
	qOAA03.2	19CQ	A03	54.574	NAU2639	2.65	0.30874	2.8	SWU14189-NAU0972
	qOAA03.3	20CQ	A03	105.392	SWU14713a	2.43	-0.270527	2.5	HAU0875-HAU3108
	qOAA07.1	20CQ	A07	20.439	SWU10061	2.5	0.414272	2.5	SWU10013-CCRI00333
	qOAA08.1	18CQ	A08	106.311	Gh197	2.45	-1.53152	2.4	NAU5095-CCRI06336
	qOAA09.1	19CQ	A09	129.303	CCRI09610	4.12	0.118797	4.3	SWU15506-HAU3027
	qOAD01.1	18CQ	D01	3.322	NAU1067	3.04	0.252824	3	SWU10900-SWU10942
	qOAD01.2	19CQ	D01	85.661	SWU11406	2.19	0.48594	2.3	SWU11278-SWU11611
		20CQ	D01	92.381	SWU11602a	3.6	2.24221	3.7	SWU11406-SWU11611
	qOAD03.1	18CQ	D03	52.642	NAU3884	13.22	1.79328	12.2	SWU12095-SWU12765
		19CQ	D03	52.642	NAU3884	4.87	0.518701	5.1	SWU12095-SWU12765
		20CQ	D03	52.642	NAU3884	2.83	0.997704	2.9	SWU12095-SHIN0341
	qOAD04.1	19CQ	D04	66.599	Gh373	3.18	1.72289	3.4	SWU20895-SWU21432
	qOAD05.1	18CQ	D05	65.317	SWU17986	3.91	2.34204	3.8	Gh229-NAU1225
	qOAD07.1	20CQ	D07	115.411	SWU10750	2.8	-0.673835	2.8	SWU10682-NAU2556
	qOAD08.1	21CQ	D08	100.128	CCRI06018	4.86	2.65592	5.7	NAU5283-NAU2306
	qOAD11.1	18CQ	D11	10.446	HAU3197	3.19	-2.16776	3.1	SWU15649-SWU15668
	qOAD11.2	19CQ	D11	78.707	NAU2826	2.86	1.36366	3	SWU15907-HAU3073
	qOAD11.3	20CQ	D11	151.709	CCRI02876	3.17	0.954071	3.2	SWU16463-Gh132
LA	qLAA01.1	18CQ	A01	78.585	CCRI03068	2.3	-0.725296	2.2	CCRI03671-CCRI01662
	qLAA02.1	18CQ	A02	22.028	NAU2858	2.31	-0.859134	2.3	HAU3233-HAU1475
	qLAA02.2	20CQ	A02	58.512	CCRI2410	2.39	-1.15405	2.4	CCRI12748-BNL3512
	qLAA03.1	18CQ	A03	19.1	SWU12831	3.62	-0.33571	3.5	SWU12939-CCRI03612
	qLAA03.2	20CQ	A03	105.392	SWU14713a	2.46	0.310969	2.5	SWU14693-HAU3108
	qLAA05.1	20CQ	A05	67.468	NAU1225a	2.4	-2.63538	2.5	CCRI05456-SWU17043
		21CQ	A05	74.239	SWU17043	3.52	-0.874585	4.2	NAU1225-NAU1015
	qLAA07.1	18CQ	A07	110.796	CCRI00207	2.36	2.91688	2.3	HAU3034-SWU10707
	qLAA09.1	19CQ	A09	129.303	CCRI09610	4.59	-0.109753	4.8	BNL1414-HAU3027
		20CQ	A09	113.665	SHIN0347a	4.05	-0.917334	4.1	NAU3915-SWU15506
	qLAA10.1	20CQ	A10	30.805	CCRI07767a	4.15	0.0492115	4.2	Gh379-HAU0031
	qLAA10.2	21CQ	A10	65.119	BNL1665	2.73	0.423605	3.3	CCRI07981-CCRI07118
	qLAD01.1	18CQ	D01	3.322	NAU1067	2.38	-0.0150432	2.3	SWU10900-CCRI03295
		20CQ	D01	17.546	CCRI03295	3.32	-1.12583	3.4	SWU10900-SWU10942
	qLAD01.2	20CQ	D01	92.381	SWU11602a	3.05	-1.88723	3.1	SWU11406-SWU11611
	qLAD03.1	18CQ	D03	52.642	NAU3884	14.51	-1.36785	13.4	SWU12095-SHIN0341
		19CQ	D03	56.03	SWU12765	5.02	-0.110439	5.3	SWU12095-SHIN0341
		20CQ	D03	52.642	NAU3884	4.4	-0.696315	4.4	SWU12095-SHIN0341
	qLAD06.1	20CQ	D06	32.987	SWU19081	3.5	-1.67854	3.5	SWU19045-HAU0615
	qLAD07.1	21CQ	D07	131.102	SWU10820	3.13	-0.41102	3.7	SWU10750-SWU10852
	qLAD08.1	21CQ	D08	100.128	CCRI06018	4.22	-2.14158	5	NAU5283-NAU2306
	qLAD11.2	19CQ	D11	78.707	NAU2826	2.66	-0.573741	2.8	SWU15907-HAU3073
	qLAD11.3	20CQ	D11	151.709	CCRI02876	3.27	-0.925783	3.3	SWU16463-HAU1660
