# Supplementary material for: QTL Mapping of Fiber- and Seed-Related Traits in Chromosome Segment Substitution Lines Derived from Gossypium hirsutum × Gossypium darwinii
Source: Int J Mol Sci. 2024 Sep 5;25(17):9639. doi: 10.3390/ijms25179639 (PMC11394887; doi:10.3390/ijms25179639)
Supplement: Supplementary file 1 [file ijms-25-09639-s001.zip › Table S4.xlsx]

## Sheet: Sheet1
Table S4 Expression of selected genes in the region of QTL cluster.
Gene Name	0DPA	Ou_8DPA	Ou_18DPA	Ou_25DPA	Ou_32DPA	Fi_8DPA	Fi_18DPA	Fi_25DPA	Fi_32DPA
GH_A01G0552	6.65	18.01	19.25	23.02	18.5733	10.9467	5.33	5.36333	5.30667
GH_A01G0553	11.9333	10.8567	12.29	15.5	14.27	10.7867	6.51667	6.58333	7.04667
GH_A01G0554	1.48333	1.79667	0.583333	1.11333	5.12333	0.856667	0.35	0.126667	0.46
GH_A01G0556	0.02	0.0766667	2.37333	45.1667	51.6167	0.356667	0	0.12	0.0166667
GH_A01G0557	14.9767	11.2933	16.28	10.6467	8.14	7.11667	7.93333	6.29667	6.99
GH_A01G0558	0.636667	0.66	1.09667	9.16333	5.36333	0.376667	0.24	0.206667	0.44
GH_A01G0560	10.1233	4.05	4.12	5.66333	6.28	1.76333	0.82	0.813333	1.87333
GH_A01G0561	2.06667	1.92333	1.64667	2.11333	1.72333	1.01333	0.586667	0.796667	0.783333
GH_A01G0562	22.4367	11.8433	2.84333	8.27667	16.18	3.34667	0.24	0.373333	0.96
GH_A01G0563	14.3533	15.78	15.6167	16.2833	16.7967	12.39	5.06	4.11667	4.89
GH_A01G0564	4.37	4.39667	5.26333	3.36	3.58	2.33	1.76667	1.10667	2.04
GH_A01G0574	8.93333	9.68667	9.21667	11.06	7.99667	11.9633	6.64667	9.86333	18.6367
GH_A01G0575	9.81667	7.82	6.36667	7.46667	7.45333	7.29333	3.9	4.00667	3.85667
GH_A01G0576	2.86667	2.46	2.48	1.70667	3.98333	1.95333	1.49	0.966667	0.356667
GH_A01G0577	6.63333	3.77333	4.34333	5.18667	4.04333	5.31333	6.49333	5.69667	2.46333
GH_A01G0582	7.45	5.35667	7.57	5.37667	2.59333	4.01333	1.94333	0.843333	0.87
GH_A01G0583	33.2433	18.4667	15.79	26.3633	21.27	6.93	2.13667	2.49667	4.77667
GH_A01G0584	20.77	15.1967	16.1967	15.6733	15.6133	11.6133	9.07667	8.68667	13.4033
GH_A01G0585	13.16	15.3633	2.21333	7.13	8.2	17.8933	2.68667	0.343333	1.07
GH_A01G0590	7.98	6.07667	2.41667	6.91333	8.29667	2.66333	0.45	0.276667	0.476667
GH_A01G0591	2.05667	3.84	6.17	3.94333	3.96667	1.65667	0.956667	4.58333	5.59
GH_A01G0592	4.31	9.73	24.2733	0.506667	0.146667	5.43667	0.786667	0.1	0.1
GH_A01G0602	10.6633	11.21	12.3233	13.55	12.2967	6.15333	4.58333	9.61667	19.6533
GH_A01G0603	17.9833	11.2867	1.58333	10.5667	5.25	15.4967	14.5067	26.8567	13.79
GH_A01G0606	4.98333	6.25667	13.64	49.6667	22.64	5.76	8.51	9.14667	6.87
GH_A01G0607	0.353333	2.67667	0.956667	0.65	0.79	6.52333	5.85667	2.13	1.51
GH_A01G0608	6.73333	5.82667	4.01667	4.52667	3.90667	6.49667	4.04	3.12333	5.32333
GH_A01G0611	24.2967	22.3433	23.9367	21.54	19.1067	14.3867	10.3433	11.74	10.2667
GH_A01G0617	0	0	0.123333	0	5.49667	0	0	0.483333	4.76333
GH_A01G0618	8.49667	6.35	5.73	6.35333	6.59667	3.80667	1.54333	1.99	1.83667
GH_A01G0620	3.90333	2.60333	2.94667	1.58	1.36333	0.913333	0.22	0.23	0.313333
GH_A01G0621	6.90333	4.51333	4.84667	9.14667	7.91333	2.81	1.95667	1.18667	0.693333
GH_A01G0623	5.67333	4.72667	3.90333	4.42667	3.24667	3.61667	1.02	0.82	0.793333
GH_A01G0624	2.66333	2.63333	2.11333	2.91	1.91333	2.33667	1.26333	0.753333	0.85
GH_A01G0625	2.81667	1.48333	4.46333	1.04	0.03	0.346667	0.0133333	0.0466667	0.536667
GH_A01G0629	4.25333	4.15	0.976667	5.21	5.01667	5.46333	5.41333	14.8433	5.24333
GH_A01G0630	1.28	3.31333	2.49667	1.99	0.96	1.63667	1.06667	0.503333	0.323333
GH_A01G0633	4.99667	5.52333	2.08	17.5367	30.6533	2.48667	0.196667	0.586667	1.23667
GH_A01G0634	3.12333	26.97	7.87333	20.1233	19.93	28.7167	57.5433	57.4233	14.5867
GH_A01G0635	5.71	12.1833	13.38	17.4	15.7467	14.1333	10.7533	16.47	15.2667
GH_A01G0638	9.19667	10.2933	5.61333	5.32333	8.25667	4.53667	1.19333	0.806667	0.956667
GH_A01G0639	12.8167	13.6567	8.51667	10.8333	11.3167	12.2	7.25667	5.61	4.11
GH_A01G0640	4.36667	19.4533	18.86	8.75667	15.6433	44.5833	80.7133	243.063	472.297
GH_A01G0641	5.83	38.2033	77.6633	57.51	28.0867	80.3033	101.583	368.303	581.39
GH_A01G0644	0.16	3.32333	0.233333	0.286667	0.446667	2.33667	0.243333	1.91667	1.42667
GH_A01G0645	4.66667	27.78	70.3833	34.71	17.5267	23.5767	37.77	49.3533	36.5867
GH_A01G0646	0.993333	1.13333	0.673333	0.806667	0	1.24333	6.32667	10.8533	2.14333
GH_A01G0647	16.8667	26.2833	18.86	13.6067	17.13	35.98	35.25	44.9	24.5633
GH_A01G0649	2.78333	2.11	2.75333	1.70667	2.1	1.45333	0.6	0.76	0.666667
GH_A01G0650	4.89333	5.38667	8.82333	5.36333	2.88	3.07	1.74667	2.16	1.24667
GH_A01G0651	5.16	5.79	3.90667	2.40333	1.36333	9.27667	3.85333	5.68667	3.57
GH_A01G0653	9.67333	10.58	17.6767	7.65	2.92333	13.7767	13.9133	9.50333	6.96333
GH_A01G0655	2.15333	1.96667	3.58333	4.82333	4.58333	3.21333	3.67	3.99	2.53
GH_A01G0659	2.4	2.06333	2.07	1.66333	2.17	1.02	0.576667	0.773333	1.1
GH_A01G0660	2.8	2.46667	2.26333	6.43333	5.36667	0.963333	0.26	0.476667	0.333333
GH_A01G0661	5.87667	3.11333	1.34667	4.40333	3.08	0.983333	0.0233333	1.23	3.09
GH_A01G0662	0.23	3.85333	27.4667	76.94	77.24	1.18667	0.103333	0.316667	0.273333
GH_A01G0663	16.44	7.4	8.37333	8.61667	6.62	6.11333	7.01	6.07	2.75333
GH_A01G0664	16.7567	11.91	11.3567	12.4967	14.9733	6.43333	2.64	1.24667	2.05333
GH_A01G0666	16.7967	38.6233	23.37	11.31	27.57	11.4767	0.07	0.25	1.09
GH_A01G0668	33.22	31.7033	17.08	8.60667	8.01	34.52	32.6733	19.2933	12.9
GH_A01G0669	0.966667	0.88	1.25	27.8367	15.6867	2.11	0.65	0.246667	0.0833333
GH_A01G0670	0.21	0.746667	0.193333	0.0933333	0.33	1.72	1.92333	4.67333	5.40667
GH_A01G0674	3.90333	3.17333	2.38333	2.92	5.71333	2.02	1.36667	0.776667	2.26333
GH_A01G0676	6.69333	8.13333	6.62333	4.58	4.05	6.80333	5.26333	7.25333	7.45333
GH_A01G0677	4.33333	7.38	5.1	2.93667	1.88667	4.43	3.49667	2.63333	2.13667
GH_A01G0680	6.3	15.44	10.32	2.88667	0.823333	4.49333	0.25	0.23	1.42
GH_A01G0684	7.48667	1.81	2.49333	2.58667	1.99667	1.13	2.28333	0.906667	0.34
GH_A01G0686	1.55	1.17333	0.696667	2.40333	1.65	0.696667	0.55	0.403333	0.453333
GH_A01G0691	2.46667	1.69333	1.89667	0.93	0.73	0.89	0.39	0.65	0.826667
GH_A01G0693	0.293333	1.30667	0.0933333	3.17333	8.69667	0.516667	0.01	0.0266667	0.0133333
GH_A01G0694	73.4267	29.2367	3.43	9.58333	30.1867	7.45333	0.12	0.193333	0.416667
GH_A01G0697	6.74333	5.98	7.72333	7.86667	5.31333	3.67333	3.15667	3.44333	3.31
GH_A01G0704	3.19	3.03667	2.21	1.61667	3.93333	1.65	0.64	0.99	0.95
GH_A01G0705	29.3767	39.0733	24.8767	19.7167	16.15	42.2033	26.6433	20.7467	33.4967
GH_A01G0706	18.8	14.14	16.6967	15.3533	13.51	5.84333	4.54667	3.92667	3.86
GH_A01G0707	11.8033	8.00667	10.14	12.0267	10.1533	7.7	6.46667	6.39333	5.31
GH_A01G0708	10.7833	17.9233	17.97	13.7967	10.62	28.96	27.75	30.3633	22.4333
GH_A01G0709	7.84333	10.88	7.48	2.72667	4.40667	4.05333	1.15	1.51333	2.74667
GH_A01G0710	22.4667	15.4867	23.6233	7.33667	15.8767	3.86333	1.61667	10.2733	23.3967
GH_A01G0713	3.41	3.56333	2.48333	10.77	11.7167	2.89667	2.68	4.56	8.74667
GH_A01G0715	20.19	24.4033	18.22	18.27	21.2367	19.35	18.2633	24.7933	29.3567
GH_A01G0716	0.483333	0.566667	0.313333	2.46	11.2167	0.53	0.0366667	0	0.51
GH_A01G0717	0.146667	0.31	0.126667	2.78	50.7467	0.223333	0.193333	4.28	24.25
GH_A01G0718	10.7533	7.25	8.37667	9.42333	8.47667	4.27333	2.68	2.59333	4.34
GH_A01G0719	12.4067	12.6033	11.6733	13.7133	15.0167	10.4067	5.83667	7.01667	6.49667
GH_A01G0720	8.32333	5.77667	5.26	5.15333	5.64667	3.67	2.36	1.66333	1.56667
GH_A01G0721	4.76	1.84	0.533333	0.27	0.45	1.05	0.123333	0.16	0.556667
GH_A01G0723	53.59	90.58	66.8533	61.7067	54.23	126.723	53.8533	83.1533	54.28
GH_A01G0724	0	0	1.36667	19.2667	18.7067	17.85	0.04	1.92667	0.763333
GH_A01G0725	17.8233	12.7733	12.3733	13.9133	10.6067	11.3533	13.6967	16.8367	11.9633
GH_A01G0727	20.86	14.7967	13.6333	15.3967	12.1267	12.02	11.22	11.94	8.83333
GH_A01G0728	5.27333	4.31	3.9	4.85667	5.55333	2.22333	3.39	1.77333	1.3
GH_A01G0729	14.89	23.7933	92.29	23.6767	23.2533	4.43	0.29	0.18	0.18
GH_A01G0735	8.40667	10.35	11.3633	14.67	9.66333	8.16667	3.93333	4.24667	5.33667
GH_A01G0883	2.11667	1.66	2.52333	1.33333	0.706667	2.46	6.6	7.84	3.29667
GH_A01G0884	29.92	37.4733	45.2	46.9733	38.41	35.76	39.1867	37.4633	37.99
GH_A01G0885	8.59333	2.23667	0.726667	1.50667	3.39667	0.58	0	0.01	0.153333
GH_A01G0887	24.8433	13.1633	17.74	13.8133	11.0067	9.91333	7.62333	7.47333	5.31
GH_A01G0888	10.7167	9.99333	8.97333	10.2967	8.42	3.32667	1.32	0.846667	2.92333
GH_A01G0889	17.5033	18.9933	32.28	13.2733	10.2433	5.13	0.906667	0.386667	1.6
GH_A01G0890	21.47	24.7967	38.84	19.9533	19.2533	26.3033	48.76	34.4	32.7167
GH_A01G0891	18.6167	16.81	14.4	15.52	12.0167	13.1867	11.7833	11.9933	6.10667
GH_A01G0892	39.8767	18.31	17.1667	15.88	18.1233	10.9833	8.04333	7.19333	5.50333
GH_A01G0893	2.74667	2.24667	2.25333	1.65	2.63667	1.26667	0.526667	0.45	0.71
GH_A01G0895	7.42333	16.5767	14.5	8.64	6.60667	31.5	50.6	29.5833	6.24333
GH_A01G0896	0.753333	0.456667	0.24	0.57	6.69333	0.43	0.123333	2.89667	19.71
GH_A01G0897	21.8233	14.7133	14.1233	8.78	7.58333	6.65667	4.32667	2.96667	3.08667
GH_A01G0899	19.84	19.5633	26.79	25.6433	31.35	20.0533	18.1133	15.2633	12.79
GH_A01G0900	72.7033	75.8133	67.4567	63.7767	52.6833	72.28	33.8267	40.4333	26.6867
GH_A01G0902	5.95667	5.9	6.94333	4.48333	5.47333	7.24	7.11667	7.54	6.18333
GH_A01G0903	7.61	6.08	9.6	0.3	1.85333	1.48667	0.21	0.0566667	0.05
GH_A01G0905	0.196667	4.71667	1.74333	1.10667	27.8433	19.6733	5.52667	2.31	11.9267
GH_A01G0907	12.02	13.3467	15.5967	15.3733	11.0367	8.57	3.51	3.49	7.07
GH_A01G0908	3.24	6.70667	5.12	2.97333	3.65667	2.22667	1.21	0.993333	1.62667
GH_A01G0909	8.86333	7.47	7.01	7.71	7.66667	5.88333	3.06667	3.10667	4.69
GH_A01G0911	2.92667	4.55333	1.29	0.176667	0.0333333	12.8167	10.58	4.34	3.19
GH_A01G0918	9.87667	9.76667	9.47	9.06667	9.81667	6.75333	4.11667	4.7	4.51
GH_A01G0926	2.88	1.19667	0.833333	1.48333	2.25667	0.303333	0.0766667	0	0
GH_A01G0928	6.30667	4.94667	6.6	25.9567	10.5433	0.623333	0.256667	0.04	0.17
GH_A01G0930	4.91	5.68	3.95	3.72333	4.49	2.38	1.29667	0.906667	1.28333
GH_A01G0932	2.99	2.30667	3.50667	1.73	1.98	1.33	0.67	0.666667	0.84
GH_A01G0934	17.47	8.11333	3.89667	0.583333	1.13	9.35333	8.47667	0.8	0.193333
GH_A01G0937	5.17667	1.13333	0.946667	2.57667	3.39333	1.22667	0.0533333	1.21333	3.08
GH_A01G0941	41.9667	35.6833	36.5233	29.3333	31.2267	22.0733	13.12	10.26	11.1333
GH_A01G0944	64.8133	162.827	113.617	457.317	360.07	224.067	165.863	219.08	137.73
GH_A01G0945	13.0667	16.4133	16.0933	12.8367	12.9633	15.8433	8.05	7.41333	9.24
GH_A01G0946	0.0566667	6.8	0.646667	0.22	0	2.40333	0	0	0.06
GH_A01G0951	0.356667	0.936667	6.45333	3.11667	2.51333	0.213333	0.03	0.286667	5.26333
GH_A01G0953	34.72	24.6133	17.8533	26.4433	21.4267	26.68	18.81	16.5733	11.5433
GH_A01G0955	7.57333	5.92	7.95667	8.16333	6.66333	6.40333	6.45	5.56667	4.76
GH_A01G0957	25.11	23.9467	19.6767	11.9633	12.46	40.56	37.1267	28.17	25.8733
GH_A01G0958	1.20333	1.38	2.33667	0.76	0.51	0.32	0.593333	1.51667	0.46
GH_A01G0960	4.68667	4.52	4.17667	4.09667	3.60333	5.52667	5.58333	8.44667	5.55
GH_A01G0962	9.31333	6.75	5.51	4.93333	6.42333	3.07667	1.04	0.75	1.09
GH_A01G0963	13.4333	6.52	7.3	10.13	9.25	4.04	2.75667	2.87333	2.29667
GH_A01G0964	1.50333	1.56667	3.84	4.32	3.06667	1.13	1.03333	1.61333	3.68
GH_A01G0966	4.08667	3.78333	3.23	3.1	2.39667	3.82	1.45333	0.963333	0.56
GH_A01G0967	16.6933	15.0433	11.06	7.81667	9.79	12.35	5.25	6.26333	4.65667
GH_A01G0969	7.51667	7.35333	6.58	10.7933	14.7633	3.11667	1.49333	1.04333	1.01333
GH_A01G0972	15.1133	21.5167	25.5033	21.23	30.03	31.1	34.2467	40.4067	29.6367
GH_A01G0973	3.33667	4.13333	6.07333	7.17667	6.07667	1.83667	0.55	0.37	0.66
GH_A01G0975	10.2667	7.54333	5.31	4.80333	8.99667	9.88667	48.71	61.3533	24.5
GH_A01G0978	44.1933	29.89	21.7933	25.2867	25.12	20.39	10.5733	8.87667	8.05667
GH_A01G0979	1.75333	2.71	4	3.96333	2.61333	2.56	1.51	1.81333	2.41
GH_A01G0980	10.8967	13.6867	2.95667	2.63333	8.49667	28.9767	41.7367	3.73333	1.14667
GH_A01G0982	31.4633	20.8967	23.5633	23.4433	23.1467	19.8767	20.0433	19.08	13.4967
GH_A01G0983	44.97	33.29	35.77	28.18	31.32	20.86	17.5167	13.9833	21.9567
GH_A01G0984	6.42	8.24667	6.87667	5.46333	7.33	7.51333	4.16667	5.68333	4.53667
GH_A01G0985	3.78667	2.81667	4.17	1.61333	1.87	3.51333	3.06667	2.43667	1.59333
GH_A01G0988	24.2633	19.7033	16.4567	16.6033	19	13.9	9.24	9.41	10.0433
GH_A01G0989	88.77	33.3733	24.81	93.2633	66.4567	7.91667	0.296667	0.24	0.133333
GH_A01G0990	38.39	27.5067	22.8733	31.6433	29.1867	15.0667	6.45667	5.22333	4.96667
GH_A01G0991	6.4	3.93667	3.82667	5.00667	6.71333	5.07667	6.59	3.49667	3.63
GH_A01G0993	20.8	22.16	12.6133	18.35	22.3433	27.9133	26.4667	8.18333	6.95
GH_A01G0994	6.21	7.5	6.79333	5.43333	5.38333	7.17	3.25667	2.45667	1.42333
GH_A01G0995	16.1467	11.12	13.5967	32.02	29.9267	7.73	2.81667	3.39667	3.58667
GH_A01G0997	29.8567	49.0133	21.9367	6.07333	5.37333	112.603	109.117	70.4867	43.3833
GH_A01G0998	3.08667	1.42	4.22667	2.93333	2.21667	1.03	6.40333	14.5233	11.72
GH_A01G0999	2.19667	2.05333	2.95667	4.77667	2.86333	3.59667	2.85333	1.79667	1.40667
GH_A01G1000	6.45667	3.55333	4.83333	3.28667	4.98667	1.3	0.363333	1.09333	2.60667
GH_A01G1002	34.8833	51.3067	55.35	55.2733	56.7667	38.3467	55.7467	54.7533	50.1633
GH_A01G1004	12.55	9.54667	8.81667	9.32667	10.0967	6.73333	4.30333	3.85	4.83333
GH_A01G1005	85.2967	46.01	7.27	5.05667	8.33333	9.87	0.46	0.0966667	0.21
GH_A01G1006	10.5133	8.21333	10.62	10.87	10.4833	5.15	4.42	5.9	7.98667
GH_A01G1007	5.83	10.99	8.82	8.22333	7.37	16.0567	13.21	17.13	11.46
GH_A01G1008	15.48	12.9267	17.88	20.2933	23.74	11.8833	10.13	9.05	13.6433
GH_A01G1009	7.94333	9.29333	8.35667	10.2833	10.02	11.69	9.21667	9.36	5.83667
GH_A01G1010	8.52667	8.68333	11.0967	9.47667	8.40333	5.20667	2.95667	2.08333	3.22667
GH_A01G1011	15.08	22.7067	20.0967	19.0933	19.23	29.6767	31.2133	33.4567	23.7867
GH_A01G1012	4.02	4.55333	5.01667	4.63	3.28667	5.09	1.74333	1.52667	1.77667
GH_A01G1015	677.807	406.447	303.737	478.967	555.967	146.493	59.56	69.1867	93.79
GH_A01G1017	0.31	0.293333	6.54	7.35333	2.23333	0.443333	0.126667	0.06	0.0333333
GH_A01G1018	0	0	0.856667	13.1167	2.46667	0	0	0	0
GH_A01G1020	32.36	20.7233	13.5433	9.49333	10.0567	28.4033	25.5033	3.77333	2.56333
GH_A01G1021	9.45333	12.5733	5.46333	5.67	10.2133	10.3933	5.64667	3.09333	3.01667
GH_A01G1022	4.11667	3.58667	2.93	3.37667	2.31667	1.22333	0.686667	0.523333	0.71
GH_A01G1023	30.0767	62.5367	69.8667	78.0067	75.0567	101.94	139.477	129.677	128.493
GH_A01G1025	0	0.41	0.01	0.02	0.01	1.55	3.9	3.77333	1.57667
GH_A01G1026	8.61333	5.98333	4.26333	13.8767	12.3433	2.44667	0.686667	0.23	0.236667
GH_A01G1027	20.2067	12.8267	11.9667	17.7533	14.41	6.63333	4.19333	7.47667	5.80333
GH_A01G1028	2.95333	3.59333	5.24667	5.73667	4.51333	3.67667	3.32	4.34333	2.78667
GH_A01G1029	6.62667	7.06	9.22	5.02	5.34667	7.74	6.82667	5.12333	6.69333
GH_A01G1030	3.06	3.43333	4.39	3.01333	2.47	2.81	1.86333	1.23333	1.17667
GH_A01G1031	15.7033	13.7833	12.4	13.21	11.9667	9.47667	5.36	6.94333	5.88667
GH_A01G1032	10.7533	9.78	7.29	6.58667	6.23	8.97667	7.53333	8.41333	6.14667
GH_A01G1036	11.2333	8.72	7.39667	7.38	7.84667	7.08	3.5	3.08667	2.39667
GH_A01G1037	13.0767	6.94	8.32	7.54333	9.16	5.66667	3.58333	3.73	2.65333
GH_A01G1039	10.4667	13.6767	12.6433	12.0467	9.83333	16.26	11.0433	12.93	8.49667
GH_A01G1040	7.52667	2.87333	4.21	6.77333	7.03667	1.03667	0.66	0.136667	0.746667
GH_A01G1041	0.27	0.696667	2.38333	9.30333	4.83	0.31	0.0633333	0.08	0.16
GH_A01G1044	12.23	12.5433	33.8567	14.5433	20.7167	3.47333	3.65333	14.8433	1.25
GH_A01G1045	9.26333	9.22667	12.2067	9.02	7.05333	8.98667	5.13333	5.23	5.40333
GH_A01G1050	2.38667	4.29333	2.80333	2.3	1.61667	6.09667	7.61667	7.42667	5.48
GH_A01G1051	0.496667	0.823333	0.0433333	0.576667	1.92333	0.516667	0.0933333	2.68333	2.19667
GH_A01G1052	5.96	95.8	73.5533	207.407	171.15	84.72	101.847	765.44	1490.49
GH_A01G1055	13.1767	18.3833	43.0767	40.2333	38.1467	20.76	11.7367	13.14	30.63
GH_A01G1056	10.1767	5.73667	4.94333	5.28333	5.51	3.12667	0.94	0.89	1.61333
GH_A01G1057	3.43667	4.19333	6.93333	1.23	1.61333	0.81	0.333333	0.193333	0.613333
GH_A01G1058	15.76	21.3633	16.7467	15.51	16.4767	28.2533	26.58	30.0733	14.41
GH_A01G1059	8.33667	1.44333	0.443333	0.863333	0.633333	1.14333	0.5	1.44667	3.68333
GH_A01G1060	2.67	2.68	2.31	1.67667	1.55	1.24667	0.63	0.6	1.05
GH_A01G1061	12.2733	26.7033	22.29	23.1267	17.5	8.78333	5.86333	14.5733	14.43
GH_A01G1063	7.50333	7.89333	10.5067	9.20667	7.38667	6.83667	2.98667	5.24333	5.53667
GH_A01G1064	7.79667	2.21667	5.40333	49.2033	43.3767	1.08667	0.336667	0.443333	1.72333
GH_A01G1065	3.40667	3.61333	2.41333	2.51667	4.55667	2.55333	1.81	1.19333	2.09667
GH_A01G1066	16.7667	30.9533	36.8367	35.4033	21.86	39.87	17.1633	7.85	2.78667
GH_A01G1068	133.397	192.307	208.34	220.397	209.987	255.323	191.893	204.663	119.713
GH_A01G1069	71.3567	44.6967	47.3533	70.2767	84.35	41.6367	29.9167	26.8633	29.0533
GH_A01G1070	7.92667	8.06667	6.78	6.71667	6.50333	8.22667	5.99	4.43667	3.4
GH_A01G1072	15.67	14.0733	16.9267	14.4	13.99	12.2867	9.62333	7.58667	9.28
GH_A01G1075	1.05	1.66	0.7	3.87667	2.92667	0.48	0.1	0.0333333	0.24
GH_A01G1076	18.7633	14.34	16.9	17.4	10.6033	16.7267	15.6833	17.4567	8.43
GH_A01G1077	1.57	1.03667	2.32333	1.38333	1.25333	0.88	0.79	0.516667	0.823333
GH_A01G1078	6.80333	5.52333	6.37333	4.52	4.89	4.65333	4.47	5.27333	6.83
GH_A01G1081	3.90333	10.2967	17.53	8.38	7.60333	19.7733	13.4	11.6033	9.28333
GH_A01G1083	1.85333	2.19333	8.53667	9.47	12.2233	1.43333	0.663333	2.80333	3.46
GH_A01G1084	5.55667	3.66	3.17333	5.49333	8.12	0.946667	0.483333	0.353333	0.32
GH_A01G1085	6.40333	4.69333	1.83667	2.69333	10.0133	3.34667	0.873333	0.343333	2.68667
GH_A01G1086	21.7667	19.2567	19.5033	22.96	17.3467	17.07	11.8633	10.9967	10.3733
GH_A01G1087	28.1567	18.8567	38.99	51.95	24.12	21.84	11.7567	20.7933	33.5267
GH_A01G1090	6.06667	1.64	2.3	8.00667	6.52	0.673333	0.506667	0.583333	0
GH_A01G1091	18.3433	12.13	33.1367	4.55	8.49	3.32	0.58	0.54	3.15
GH_A01G1095	7.52667	1.22333	7.68667	10.2	35.54	0.966667	0.23	0.0666667	0.156667
GH_A01G1096	31.9	15.1	4.94667	12.95	15.33	4.18667	0.18	0.246667	0.983333
GH_A01G1097	6.18	18.3833	13.2567	10.1633	8.5	45.53	27.0333	11.84	5.69667
GH_A01G1098	19.75	18.2633	25.9567	26.5933	17.2033	9.95	6.13333	7.47333	9.06333
GH_A01G1099	16.0567	13.0133	15.1667	16.1467	11.89	10.8767	10.7533	12.4267	14.9433
GH_A01G1101	29.3767	22.1433	14.82	11.9067	13.71	12.87	19.17	108.68	91.13
GH_A01G1102	48.08	28.9767	23.3467	26.6733	31.2967	11.0733	3.12333	7.18667	16.27
GH_A01G1103	7.02667	5.65333	6.03333	6.4	4.38667	4.80333	2.38333	3.77	3.42667
GH_A01G1104	4.81	177.533	11.47	4.25	7.00333	541.417	237.773	3.66	2.30333
GH_A01G1107	13.41	10.09	11.3433	12.9867	10.1567	3.88	1.53333	1.98	5.34333
GH_A01G1110	4.45667	1.37333	0.966667	1.64333	2.23667	0.693333	0.0233333	0.08	0.0866667
GH_A01G1112	10.04	16.7633	13.6633	14.2967	12.4433	25.1367	16.61	22.6967	30.0867
GH_A01G1113	25.8767	25.1467	22.7833	29.87	22.4567	22.0767	19.77	19.6333	17.59
GH_A01G1114	10.3533	19.2067	2.57667	5.7	17.9867	5.14667	0.956667	0.743333	8.36667
GH_A01G1115	5.92333	7.78	6.35667	7.96333	6.41	10.4467	19.74	20.95	11.9567
GH_A01G1118	17.06	11.2733	15.0067	17.3567	9.3	4.12667	0.58	1.22667	2.25333
GH_A01G1120	5.03667	2.85667	2.65	2.26333	2.2	1.89667	3.08667	2.43	2.20667
GH_A01G1122	0.37	2.14667	4.43	1.15333	0.2	0.153333	0.453333	0.33	0.813333
GH_A01G1124	49.04	43.77	35.5533	37.6	35.8767	37.44	38.0233	32.9633	18.59
GH_A01G1125	28.8133	32.9667	31.8633	30.0567	25.4267	43.4633	35.6867	35.43	21.8867
GH_A01G1126	14.7333	23.56	85.6467	16.2933	104.17	34.89	272.773	1286.87	714.11
GH_A01G1129	4.56333	22.16	5.08333	5.06333	6.54	12.8833	44.86	34.9267	25.5867
GH_A01G1134	38.7533	9.67667	0.893333	7.28667	13.41	3.40333	0.293333	0	0.0633333
GH_A01G1135	9.51667	8.21	8.20667	7.42333	5.78333	5.34667	0.86	0.523333	1.15333
GH_A01G1136	9.28333	7.95667	7.11	7.66333	6.21667	6.38333	3.46667	5.27333	2.76333
GH_A01G1137	1.89667	3.42667	3.01333	1.34333	1.37667	3.00667	2.69667	5.16	6.89
GH_A01G1138	11.2633	12.0333	12.5067	15.73	12.9433	10.6333	7.05333	7.97	5.76
GH_A01G1141	21.82	49.0467	45.2533	78.7733	80.26	73.89	73.5967	113.633	72.21
GH_A01G1142	14.0867	11.6233	11.6867	15.26	14.2933	7.68	6.28	4.07	4.29333
GH_A01G1143	17.59	14.5633	13.38	14.3033	16.2367	8.14333	4.39	3.23333	4.25667
GH_A01G1145	10.56	3.3	2.10667	4.06	5.42333	0.826667	0.336667	0.263333	0.0633333
GH_A01G1146	3.42667	2.79333	2.37333	3	1.34667	3.46667	2.92667	3.04	2.14667
GH_A01G1147	13.2833	12.8367	16.3333	11.9767	9.06	11.5633	13.4167	23.2967	22.4967
GH_A01G1149	16.5233	12.3933	12.51	12.0367	11.7033	9.16333	6.49	7.56333	6.33333
GH_A01G1151	10.39	14.81	22.7367	26.3833	22.4967	20.1633	13.4333	8.3	12.9033
GH_A01G1152	5.58667	5.24667	6.06667	2.24	2.15	6.88333	7.59667	6.82667	6.76
GH_A01G1153	25.6033	32.5833	38.4667	39.2567	39.16	20.7333	16.05	16.0667	24.4033
GH_A01G1155	1.46667	1.41	1.52667	0.563333	0.91	1.35667	0.613333	2.29333	2.44667
GH_A01G1157	45.69	15.4533	10.3967	6.37333	30.8567	5.71333	1.78667	3.11	5.8
GH_A01G1160	9.82333	8.74333	11.78	16.5433	11.1767	11.6633	5.73333	6.87333	7.24667
GH_A01G1161	15.9767	13.41	8.58	5.06333	5.57333	5.48	2.72333	3.41333	3.85667
GH_A01G1162	6.55333	2.94	14.5133	2.91667	8.71	7.28333	12.2833	3.78333	6.95
GH_A01G1164	4.68667	3.23667	4.01667	2.64	3.25333	2.29	1.51333	1.47333	1.87
GH_A01G1165	2.11	3.71333	3.99333	1.77	2.17333	7.13	5.38	6.32	7.84
GH_A01G1166	7.57	2.87	4.07	2.38333	2.65667	1.21333	1.39333	0.73	0.823333
GH_A01G1167	11.0533	9.07667	12.0267	22.5367	15.8467	9.91667	9.91667	7.69667	6.45667
GH_A01G1168	6.96333	1.85	1.40667	3.26667	4.55333	2.15333	0.283333	0.0733333	0.113333
GH_A01G1171	9.99	9.26	8.51	11.8767	7.46333	5.54667	5.08	2.86	3.45667
GH_A01G1173	0.19	0.293333	0.953333	19.5733	13.4167	0.406667	0.16	0.326667	0.273333
GH_A01G1177	0.52	1.01667	3.22	2.23667	1.01	0.82	1.49333	1.14333	2.15333
GH_A01G1180	0	3.98333	1.26333	1.04667	1.01333	9.95	15.15	81.69	43.05
GH_A01G1183	4.67	2.72333	1.3	1.97	2.18667	3.97667	7.04667	1.33667	0.206667
GH_A01G1184	7.29	5.7	8.69333	6.62667	9.46	2.15667	0.5	4.61	14.69
GH_A01G1185	4.68667	7.79333	8.63333	9.86333	8.95667	8.51	6.69333	11.37	15.5167
GH_A01G1187	12.0733	18.1367	13.3167	21.3667	15.42	28.9167	62.07	38.8633	24.79
GH_A01G1189	12.8167	23.3	20.87	0.746667	0.223333	10.13	3.62667	0.393333	0.3
GH_A01G1190	20.4933	16.2467	19.7033	21.6667	18.7467	12.0867	7.56	5.07333	6.58333
GH_A01G1191	54.1667	64.7567	27.0233	2.48667	1.48333	51.6233	39.9533	78.9333	153.99
GH_A01G1192	3.90333	13.8067	20.4067	1.01333	0.2	4.89	0.606667	0.126667	0.186667
GH_A01G1195	19.88	7.97	1.84667	1.59333	3.98333	3.42667	2.34333	0.193333	0.0233333
GH_A01G1197	14.9967	11.0867	12.1967	3.88	5.42667	7.4	11.6333	54.59	100.32
GH_A01G1200	45.25	45.8467	34.92	75.2433	54.5967	40.7533	19.8467	21.1367	26.9867
GH_A01G1201	0.03	0.17	3.84667	46.8967	14.6367	0.136667	0	0.03	0.0666667
GH_A01G1205	6.17333	8.02667	9.64333	7.65	7.08667	8.37667	8.45333	6.78	5.28333
GH_A01G1206	4.10333	3.23	2.72	2.40667	3.53333	1.38667	1.3	1.86667	1.84667
GH_A01G1211	2.51	2.44333	1.03667	1.15667	1.09	3.02667	3.40333	3.54	4.18
GH_A01G1212	0.09	0.296667	0.283333	10.85	4.48	0.0466667	0	0	0.0466667
GH_A01G1217	2.34333	2.09	1.89667	1.8	1.61667	0.933333	0.48	0.253333	0.54
GH_A01G1218	8.83667	4.87667	4.16333	5.10667	4.84667	1.98	0.613333	0.716667	1.18667
GH_A01G1219	15.3767	21.67	24.8867	10.96	10.6667	16.75	7.08333	11.97	15.16
GH_A01G1220	8.69667	9.41667	9.57333	7.11667	9.94	7.31667	3.36	3.92333	5.98667
GH_A01G1221	1.87	3.54667	3.49	50.43	52.01	1.28667	0.223333	0.26	0.206667
GH_A01G1224	7.3	11.6233	10.72	6.67333	10.8633	11.3533	8.52	16.0867	23.9
GH_A01G1225	6.98667	3.71	2.27	3.77	3.76	0.956667	0.123333	0.0733333	0.416667
GH_A01G1228	9.90333	3.52	4.61667	8.76	4.92667	2.03333	1.24	2.63333	1.87
GH_A01G1231	15.56	11.52	10.5367	10.85	11.65	6.52	3.92667	4.93667	4.65333
GH_A01G1232	5.33333	4.25	3.13667	2.95333	4.22667	5.34	1.89333	1.07333	1.99333
GH_A01G1233	9.09667	7.92	7.29667	8.47333	9.26333	4.41333	2.66333	2.52667	2.94667
GH_A01G1234	7.92667	5.30667	2.71333	2.29	2.37333	4.9	3.39333	3.12	2.19
GH_A01G1237	5.90667	7.75667	11.4267	14.3967	7.40333	8.79	9.35333	7.85333	13.3433
GH_A01G1238	8.46333	5.59667	5.32333	6.10667	6.46	3.55333	2.75	2.46	4.84667
GH_A01G1239	25.04	33.28	32.0333	20.57	31.4267	17.4467	28.8	13.2033	3.36333
GH_A01G1242	0.0866667	0.62	0.196667	9.73	4.67333	0.56	2.50667	84.18	100.847
GH_A01G1243	18.4133	11.07	12.6667	70.85	45.7033	5.73	2.85	3.04333	2.45
GH_A01G1245	6.97667	4.54667	4.97333	6.95667	6.11667	2.90667	2.27667	3.10667	2.84667
GH_A01G1247	0.853333	1.04333	1.22333	2.41	1.86667	2.58667	2.08333	2.99	2.68333
GH_A01G1249	13.2333	13.2367	12.85	12.1867	16.2033	12.09	6.65	6.70333	3.18
GH_A01G1250	13.5933	13.81	11.0633	13.9267	16.1633	10.81	5.96667	5.05667	4.79667
GH_A01G1251	8.12333	10.21	12.3067	11.14	11.2067	9.96	10.5033	9.88667	9.44333
GH_A01G1252	15.2533	11.7633	8.95667	7.24667	8.53	6.27333	2.92	2.31333	3.17333
GH_A01G1253	36.8133	30.4233	24.1767	26.5267	30.47	26.02	15.6667	11.1833	7.92
GH_A02G0453	13.3333	8.59667	10.86	9.42667	8.06667	6.44333	5.41333	3.25667	2.48667
GH_A02G0457	8.51333	7.78667	7.05333	11.5367	7.52333	6.91	6.31333	3.95667	4.49667
GH_A02G0463	2.63	2.18333	1.31333	1.96667	1.04333	0.706667	0.14	0.226667	0.343333
GH_A02G0464	9.11667	5.35	31.9033	29.1367	23.03	4.6	7.29667	2.42333	6.55667
GH_A02G0466	2.28	0.843333	2.48667	2.49333	1.01333	0.98	1.41333	1.63667	0.693333
GH_A02G0467	3.60667	1.94667	1.75	1.11667	2.17667	1.49	0.7	0.196667	0.743333
GH_A02G0468	9.62333	5.72	6.03333	7.64667	5.08333	3.25667	2.36667	3.03333	3.01333
GH_A02G0470	5.05667	3.1	2.18333	3.10333	3.77	1.91667	0.84	0.56	0.6
GH_A02G0472	4.51333	12.62	15.08	10.68	7.83333	26.0167	25.1533	17.8433	13.9367
GH_A02G0473	5.83333	5.23	2.07333	1.12	1.14667	7.03667	7.02333	5.90667	3.76333
GH_A02G0474	2.53333	1.56333	3.71	2.09	0.266667	0.426667	0.0166667	0.02	0.0533333
GH_A02G0475	2.51	2.63	2.08667	2.32667	1.07667	0.806667	0.0666667	0.0333333	0.11
GH_A02G0476	5.13	4.87	4.08333	3.85	4.68333	2.96	2.04333	2.17	2.04333
GH_A02G0479	14.57	8.03	5.32333	4.90667	7.47	4.58667	1.51667	1.05	0.703333
GH_A02G0480	35.08	24.3767	21.2733	31.9167	30.47	11.4867	5.72333	6.54	8.17333
GH_A02G0481	12.8367	7.13333	5.77667	14.1867	12.9733	2.09333	0.316667	0.253333	0.35
GH_A02G0482	16.4967	16.16	14.2667	7.40667	6.96667	24.91	7.60333	7.58	3.00667
GH_A02G0485	0.09	0.306667	0.7	10.3033	6.37667	0.353333	0.11	0.196667	0.263333
GH_A02G0486	3.67667	0.793333	1.07667	3.25	0.803333	2.07333	49.9367	753.34	2414.23
GH_A02G0488	0.173333	1.45333	1.1	0.99	2.64	2.84333	4.62333	21.1	17.2867
GH_A02G0489	11.4367	14.4467	15.79	11.6367	10.75	11	9.43333	9.03	18.48
GH_A02G0493	32.7533	22.3467	16.4933	19.3667	20.4333	9.31333	4.49667	3.91	4.98667
GH_A02G0497	23.4033	15.9633	14.59	15.2033	17.4333	8.49667	3.58667	3.10333	4.95333
GH_A02G0498	8.47667	7.64333	6.47	7.94	6.29	6.58333	5.33	3.25333	1.91333
GH_A02G0499	7.05667	5.44667	6.84667	7.23	5.22	3.88667	3.85667	1.94333	1.31667
GH_A02G0500	14.4233	8.46	7.6	10.49	5.44	3.55667	2.88	2.29333	3.04667
GH_A02G0502	10.1267	8.14333	9.44667	8.58333	8.32667	3.57667	1.43333	2.45333	4.24333
GH_A02G0503	6.48667	4.86667	4.06667	3.24333	3.25333	2.92667	1.24333	1.39	1.40333
GH_A02G0506	2.34667	2.74	4.26	6.02333	4.41667	1.97667	1.89667	1.91667	1.74
GH_A02G0508	1.02667	13.0667	1.54333	1.06333	0.643333	42.3033	68.6167	28.9633	4.90333
GH_A02G0510	13.1433	8.34667	6.94333	24.3133	21.44	1.98667	0.333333	0.27	0.243333
GH_A02G0511	6.93667	7.4	6.71667	9.72333	8.70333	6.05	3.00333	2.76333	2.83333
GH_A02G0512	304.327	223.247	388.127	585.03	526.67	269.57	203.17	237.86	180.177
GH_A02G0513	4.68333	6.07333	5.94667	4.25333	3.23	7.95667	8.43333	7.87667	4.6
GH_A02G0514	1.18667	1.47333	8.06333	1.84333	0.0733333	0.233333	0	0	0
GH_A02G0516	7.90667	10.5567	8.57667	10.9067	10.0067	28.96	44.72	37.43	27.27
GH_A02G0517	0.0533333	3.23667	0	1.13333	0.713333	2.66667	0.0466667	0.18	3.70333
GH_A02G0520	8.8	1.67333	4.31667	4.16667	3.6	0.416667	0.813333	0.1	0.103333
GH_A02G0521	13.8733	6.98667	3.18333	9.20333	12.1967	1.49	0.246667	0.0566667	0.183333
GH_A02G0523	21.68	25.6	26.79	29.8	33.5633	20.1133	15.1933	21.6067	26.4433
GH_A02G0525	131.8	84.4633	83.0167	85.0167	76.26	74.6133	50.52	63.52	45.49
GH_A02G0526	0.233333	0.78	1.95	8.41	4.7	2.57	2.08333	1.4	1.43333
GH_A02G0527	0.663333	0.113333	0.0866667	0.04	0.0233333	0.196667	0.716667	7.26667	87.1167
GH_A02G0529	12.0133	17.9533	20.24	22.48	15.7967	23.9267	23.57	26.5933	23.63
GH_A02G0536	0	2.34667	0.323333	0.04	0.0433333	7.21333	14.8133	6.63667	1.44
GH_A02G0537	4.12	1.60333	3.37	2.26667	1.84333	1.47333	1.45	1.67	1.68
GH_A02G0552	14.1433	11.2233	15.67	15.5933	12.8467	9.06667	11.4233	25.7733	25.81
GH_A02G0553	14.95	20.8	27.4967	40.4533	28.51	34.22	31.2467	30.0033	21.6433
GH_A02G0554	38.2433	13.9433	9.72333	33.14	31.9433	4.99333	0.76	1.35	1.78333
GH_A02G0555	33.15	40.4333	30.9767	41.9433	34.3867	35.39	30.5	34.6167	25.5867
GH_A02G0557	6.39667	4.05667	1.67333	0.15	0.183333	5.03667	1.85667	0.726667	1.23333
GH_A02G0559	14.7067	13.64	21.0633	16.48	11.7733	7.57	3.21667	6.32667	8.44
GH_A02G0560	17.1167	17.7533	13.06	21.56	9.30333	9.11333	5.99667	7.73667	5.85667
GH_A02G0561	14.7533	11.3867	11.6467	20.34	17.87	7.41667	4.89667	4.97333	6.12
GH_A02G0564	16.5333	7.81333	7.29	5.01667	6.67	2.24	0.29	0.39	0.443333
GH_A02G0570	30.2133	21.71	21.4667	21.5433	27.3267	12.8933	10.2267	11.21	9
GH_A02G0571	5.72333	8.32667	8.78667	4.68	4.8	12.4933	13.7467	14.09	8.91333
GH_A02G0578	11.0533	6.47	8.4	18.9533	21.04	2.72667	0.76	0.943333	2.39333
GH_A02G0579	8.44667	5.69333	6.03667	4.97667	5.03	3.64333	1.79	2.49	2.86667
GH_A02G0580	10.36	8.70667	9.65	6.35	8.48667	6.88333	5.75	6.80333	5.28667
GH_A02G0583	7.33	2.15333	2.58333	11.58	5.67333	0.303333	0.03	0	0.04
GH_A02G0584	3.19667	3.90667	3.63	3.55667	2.43	1.36	0.313333	0.22	0.56
GH_A02G0587	0.136667	0.16	0.0666667	0.296667	0.08	0.12	4.80333	3.35667	2.04
GH_A02G0589	7.12667	5.27	6.67333	2.97667	2.43	4.21333	0.85	0.626667	0.35
GH_A02G0590	17.4233	12.6367	13.37	15.4	12.7467	9.02	6.16667	6.16	6.02333
GH_A02G0591	2.01333	1.95	2.58333	3.09	2.22667	1.72333	1.18667	1.38	1.74333
GH_A02G0595	9.66333	8.43333	7.82667	7.71333	7.12333	6.88667	5.59667	5.28333	4.02667
GH_A02G0596	27.0267	25.5267	30.5767	26.4333	21.56	18.28	11.5833	11.12	7.43333
GH_A02G0597	24.4767	13.97	13.7067	17.8567	17.1667	9.57667	11.77	10.45	7.6
GH_A02G0598	32.1333	65.8967	77.9933	50.5567	41.3767	109.527	67.0467	92.0833	62.7567
GH_A02G0599	5.21667	5.94	6.40667	5.14	4.16333	4.86	4.05333	3.37667	2.62667
GH_A02G0600	20.0833	14.9367	12.9333	16.0967	19.4167	8.4	4.09	6.11333	7.67667
GH_A02G0601	8.10333	5.51	3.86	1.77333	1.07667	6.12667	4.33667	2.53667	1.90667
GH_A02G0603	12.8833	8.22667	2.33667	4.12667	5.45	1.79333	0.0433333	0.0166667	0.0333333
GH_A02G0604	1.84333	3.27	2.57667	2.94667	1.91333	5.61333	7.60667	16.1367	8.47333
GH_A02G0605	10.4633	4.50333	5.58	5.24667	12.26	3.03667	0.49	0.146667	0.666667
GH_A02G0606	30.56	22.2267	23.0667	25.6633	30.14	11.9733	5.73333	5.10667	8.14
GH_A02G0607	13.38	13.2933	14.7433	14.9667	14.6367	8.70333	5.78667	6.6	8.21667
GH_A02G0608	14.9133	12.7233	10.78	12.43	15.01	7.02333	4.73667	3.77667	6.35667
GH_A02G0610	3.14667	3.62	2.57	2.20333	1.88	4.33667	1.97333	1.39333	0.563333
GH_A02G0611	20.7733	17.7233	10.86	14.55	13.0867	17.29	10.1467	9.12667	6.39333
GH_A02G0613	6.25	7.98	10.7567	6.99667	5.21	7.43	1.34667	1.14667	2.44333
GH_A02G0615	7.93	3.74333	5.13667	5.24	6.08	2.14667	1.95	1.23667	1.23333
GH_A02G0616	64.7767	34.03	56.7467	54.8633	50.9767	10.0867	4.27667	61.1867	217.043
GH_A02G0617	13.9433	8.03667	13.0467	9.35667	8.86333	6.45333	7.95333	2.64333	3.58
GH_A02G0618	11.19	7.68667	8.01667	2.42667	2.44333	5.64333	3.73	1.55333	1.92667
GH_A02G0619	15.5733	16.8833	37.7733	16.66	13.1667	19.5867	31.9467	35.3933	144.193
GH_A02G0620	3.91667	4.64333	4.99333	4.73	3.82	5.71333	4.47	5.83	4.99667
GH_A02G0621	17.31	20.6	20.8067	25.1633	19.6133	28.0033	37.0467	57.4167	63.9167
GH_A02G0622	3.79667	3.52667	4.38667	4.22	2.91	3.86667	2.63667	3.08333	2.06667
GH_A02G0624	13.3633	7.18667	5.79	7.65	8.37	3.47667	2.07667	0.92	1.34667
GH_A02G0625	11.2133	11.8467	12.7733	14.81	11.54	12.1	6.21	6.44333	5.52333
GH_A02G0627	14.5433	8.35667	6.78667	6.16667	7.19667	3.19333	1.85667	1.05667	2.07
GH_A02G0628	4.41333	2.63	2.3	2.55	4.11667	1.08667	0.946667	0.613333	0.52
GH_A02G0629	9.45	8.80667	9.19333	7.36667	7.48333	14.4933	14.26	12.6833	10.4333
GH_A02G0631	11.3433	7.81	8.38	6.88333	9.36667	4.07333	1.47667	1.12333	1.1
GH_A02G0632	11.28	10.5867	2.06	4.66	48.6333	3.73	0.213333	1.96333	7.34
GH_A02G0633	0.306667	2.41333	0.116667	0	0.02	5.74	8.60333	5.72667	1.12333
GH_A02G0639	3.55333	2.10667	2.79	0.713333	2.81667	1.85	1.65667	0.953333	1.34333
GH_A02G0640	15.3833	5.73	4.93333	3.02333	2.12667	1.71333	0.946667	0.296667	0.316667
GH_A02G0641	2.62333	0.87	1.98667	0.396667	0.25	1.30667	0.713333	0.98	1.94667
GH_A02G0643	5.09333	5.02333	5.67	4.99333	5.84	4.55	2.88333	3.82	4.70333
GH_A02G0644	2.55667	2.72333	2.46333	1.32667	2.04	1.87333	1.15667	1.56333	0.963333
GH_A02G0645	22.6233	11.99	10.1067	14.1633	14.4867	6.57667	1.68	2.66667	4.43333
GH_A02G0647	12.3567	13.2567	18.3833	18.1133	12.6433	14.0933	9.45333	7.20667	7.83667
GH_A02G0648	3.32333	3.68667	1.71333	0.83	0.993333	1.29333	0	0.0766667	0
GH_A02G0649	8.08333	3.39333	4.57333	3.39333	2.86667	1.51333	1.58667	1.50333	1.7
GH_A02G0650	7.98333	9.31	9.68333	10.8733	10.8667	8.35667	5.50333	3.27667	3.22333
GH_A02G0651	1.93667	4.57333	21.2167	1.29	0.863333	0.69	0.0533333	0.113333	0.153333
GH_A02G0652	27.29	16.8833	9.44667	9.46667	11.76	8.09	6.87333	5.86667	10.0167
GH_A02G0654	4.93	5.56333	4.20333	5.03667	5.10667	3.89667	2.34	2.4	2.35667
GH_A02G0656	13.49	12.16	10.0933	8.54667	8.71667	9.74333	9.47	9.34	5.29667
GH_A02G0659	16.1433	14.3133	13.2867	3.81667	6.40667	5.50333	1.16	1.73667	7.25
GH_A02G0660	7.97333	6.38	5.75667	7.84333	6.08	4.5	3.10333	3.06333	0.803333
GH_A02G0661	27.3233	27.8267	22.3267	31.39	23.5533	22.85	21.2767	24	15.06
GH_A02G0662	1.58	1.22333	1.62	0.396667	0.616667	0.413333	0.0766667	2.59667	1.38667
GH_A02G0663	5.63333	5.06	11.2567	5.98667	4.94667	5.61	5.12	4.36333	5.18667
GH_A02G0667	32.5433	24.1267	26.83	25.6133	17.8033	15.0067	11.4933	9.43333	7.61333
GH_A02G0668	2.75667	1.58	1.96333	1.72667	1.26333	1.26667	1.11	1.14333	0.906667
GH_A02G0669	3.06	3.13	2.11	5.08333	3.01333	4.61	5.25	6.02333	5.23667
GH_A02G0670	2.79667	2.37333	2.42	2.03333	1.83667	2.13333	3.02667	2.73	2.29667
GH_A02G0671	12.6533	6.63667	8.83333	3.12333	2.28	1.82	0.596667	0.646667	2.72667
GH_A02G0672	8.41667	2.03667	1.56667	3.93	4.33333	0.77	0.493333	0.423333	0.166667
GH_A02G0673	6.50667	4.88333	6.12667	7.52	9.67	2.48333	1.66	1.93	3.43
GH_A02G0674	8.51667	8.90333	11.5333	8.40667	4.46667	8.19667	2.1	1.81667	5.22667
GH_A02G0676	23.4267	38.1267	36.0767	52.52	30.8167	13.87	3.31	7.22	10.14
GH_A02G0678	12.03	10.6067	14.34	16.4367	11.5867	9.66667	15.32	16.5367	13.1067
GH_A02G0680	9.54333	6.98333	15.2933	21.0567	15.17	3.98333	7.73	14.5467	14.75
GH_A02G0684	0.956667	1.65	8.28667	4.69667	0.433333	0.98	0.15	0.546667	0.39
GH_A02G0685	14.1133	8.95	10.92	11.64	12.8733	6.57	5.34667	3.4	2.88667
GH_A02G0687	35.1467	31.6533	27.9067	35.23	32.1867	20.1433	15.4433	13.2933	15.6333
GH_A02G0688	31.24	18.5167	16.7933	17.59	18.67	11.09	6.37333	7.33667	9.08
GH_A02G0689	6.05	4.61333	3.56333	4.19667	4.25667	2.85667	0.956667	1.39667	1.1
GH_A02G0691	17.1533	19.55	27.9967	22.56	14.7133	24.47	33.3567	36.6267	20.1833
GH_A02G0692	16.95	13.1967	14.1767	15.96	10.5467	11.13	13.38	22.7567	18.3667
GH_A02G0693	19.1533	28.4667	22.6867	22.9467	23.0233	35.03	30.98	33.04	22.8533
GH_A02G0694	9.92333	6.9	7.65333	5.64333	4.30667	9.29	6.02667	4.24	4.66333
GH_A02G0695	10.04	8.01	7.51333	6.86667	6.22667	6.93333	5.19667	5.25667	6.09333
GH_A02G0697	8.96667	2.46	3.61	3.20667	5.60333	1.07333	0.98	0.8	1.51667
GH_A02G0698	10.2067	8.32667	5.46333	4.30667	5.85667	8.93333	4.4	2.33667	2.39667
GH_A02G0699	2.23667	45.81	4.8	3.69333	14.11	10.8367	9.26667	9.42	74.21
GH_A02G0701	4.71	10.5933	18.5633	14.5833	34.8233	16.8833	16.98	126.613	439.557
GH_A02G0702	21.51	14.81	14.7667	21.5467	22.5033	8.98667	5.88667	11.3133	12.23
GH_A02G0703	5	1.21	0.933333	0.7	0.363333	1.65333	0.553333	1.18333	0.953333
GH_A02G0705	7.78	7.37333	9.77	9.54667	6.5	5.09	2.75667	3.70667	3.73
GH_A02G0708	1.21333	1.27	0.31	1.11333	4.69333	0.353333	0.153333	2.72	15.72
GH_A02G0709	5.73	8.77333	7.54667	8.15333	6.53333	11.9333	13.22	18.1733	18.63
GH_A02G0714	13.2467	8.14	4.19333	3.12667	2.69	2.64667	0.176667	0.223333	0.596667
GH_A02G0715	19.7467	14.1833	11.3333	14.4167	13.9633	10.62	5.75667	5.51	4.88667
GH_A02G0716	13.9067	16.83	13.78	14.8733	14.6367	20.47	16.5433	16.0467	14.69
GH_A02G0718	5.16	1.85667	4.56667	23.9333	48.7267	1.02333	11.7867	111.89	190.88
GH_A02G0719	0	0	0.56	22.72	13.9333	0.3	0	0.216667	0
GH_A02G0722	1.76	1.13667	1.11667	2.95667	3.94333	0.28	0.143333	0.533333	0.626667
GH_A02G0724	40.2933	33.5433	39.6233	35.1567	35.5967	16.54	8.88	6.04333	8.37667
GH_A02G0727	15.5767	16.5367	19.2267	15.9967	12.56	17.0133	17.1833	17.5633	12.2267
GH_A02G0728	7.93	5.63333	5.53667	4.63	5.5	3.37333	2.43667	1.89667	2.31667
GH_A02G0729	21.7233	17.1433	14.66	17.0967	17.6467	10.6467	5.39	4.56	5.89333
GH_A02G0732	0.596667	0.726667	1.05333	0.55	0.603333	0.583333	3.94333	6.94667	0.923333
GH_A02G0735	3.57667	1.24333	0.173333	1.34667	5.17333	0.463333	0	0	0
GH_A02G0738	9.80333	12.0333	11.16	20.89	13.95	14.74	21.45	22.58	12.9867
GH_A02G0739	13.0767	12.6267	10.3967	15.2	14.8833	6.94	5.45	4.74667	4.54
GH_A02G0740	13.2967	9.64667	7.67	9.37333	10.1833	7.66667	5.62667	4.32333	3.15
GH_A02G0741	7.25	6.67667	19.96	22.18	17.42	4.68667	6.69667	26.4633	32.3
GH_A02G0743	41.42	26.28	9.19333	10.83	19.05	9.99667	0.786667	1.08333	3.01333
GH_A02G0747	1.7	5.08333	33.7667	17.1933	8.92333	1.51333	0.433333	4.02	6.94667
GH_A02G0749	1.98333	1.38333	3.81	2.06	2.97	0.67	0.06	0.313333	1.24333
GH_A02G0754	3.53	3.55333	5.01667	5.17	8.51667	1.93	1.59333	0.826667	1.35333
GH_A02G0755	5.49667	4.12667	5.86333	7.68333	10.3167	1.77	1.56	0.89	2.85667
GH_A02G0764	6.62667	5.46667	7.89667	7.15333	5.57333	5.41333	4.11	3.71	2.77667
GH_A02G0769	1.34667	0.61	1.35333	4.06	4.21333	0.27	0.0466667	0.12	0.0566667
GH_A02G0770	16.4467	15.1533	11.3067	14.1967	14.8633	9.59	4.75667	3.47	3.97333
GH_A02G0773	8.64667	7.15	7.31333	7.06667	6.75667	4.43667	2.08667	1.85333	2.04333
GH_A02G0774	14.7933	8.79333	7.15	7.48333	8.46667	4.59667	2.80667	2.29	2.54667
GH_A02G0777	13.0767	11.8933	9.15667	9.01	9.75667	7.73333	5.91667	11.2467	11.07
GH_A02G0778	4.02	0.83	0.86	1.31667	2.55667	0.836667	1.05667	0.266667	0.506667
GH_A02G0780	34.3433	55.1667	28.8633	25.08	26.1433	23.5967	2.87333	6.70667	41.2633
GH_A02G0781	18.48	12.24	11.29	16.8267	16.02	7.10333	2.95333	2.25	2.79333
GH_A02G0782	8.32	4.87667	5.2	3.07	4.05667	2.63333	1.03	0.783333	1.58
GH_A02G0783	38.1167	50.2167	42.2233	50.8567	32.03	84.0267	120.307	150.333	85.8033
GH_A02G0785	2.48	5.63333	2.89	0.64	1.33	6.63	1.92667	1.57667	1.38667
GH_A02G0787	11.5067	10.8467	11.9	10.9767	7.9	9.29333	10.08	9.39333	11.0433
GH_A02G0788	7.41	3.91333	3.5	2.50667	1.38333	3.60667	38.09	30.0933	8.93
GH_A02G0789	13.91	9.99667	15.31	12.2767	14.3367	2.46333	0.63	0.78	3.24667
GH_A02G0790	9.06667	9.82667	8.58333	7.49333	5.56333	10.2433	10.97	11.49	7.34333
GH_A02G0791	1.72333	1.43	0.86	3.61333	8.6	0.593333	0.11	0.12	0.55
GH_A02G0792	0.486667	6.11667	1.40333	0.113333	0.213333	2.65333	0.163333	0.106667	0.52
GH_A02G0796	18.6667	31.95	38.5633	46.31	35.4433	52.1467	66.6567	47.7933	20.21
GH_A02G0797	0.49	32.1367	0.353333	0.44	0.496667	105.887	8.22667	0.786667	0.29
GH_A02G0802	9.01667	7.52	6.83667	5.65667	6.24333	10.4667	5.49	3.83667	3.83
GH_A02G0804	31.7067	33.2967	30.86	27.8167	22.29	28.8867	15.89	16.7433	11.5767
GH_A02G0805	3.34333	4.06333	7.38667	9.16667	3.92667	3.51	3.46	2.82	5.22667
GH_A02G0807	2.11	2.33	2.32	3.58667	2.58667	0.836667	1.20333	2.09667	0.76
GH_A02G0808	5.83	3.75667	4.01333	3.71667	17.3133	2.12667	0.803333	2.14	7.21333
GH_A02G0810	17.0233	14.0333	17.0333	16.5867	11.8667	16.1367	18.36	18.9967	11.5733
GH_A02G0813	16.16	14.8833	14.0033	10.0467	13.6833	13.42	10.6733	11.0467	8.15
GH_A02G0814	10.9867	7.83333	9.03	10.5067	8.55333	4.88	2.77	2.65667	2.61
GH_A02G0815	7.12667	8.5	12.09	10.0667	5.43667	5.03333	3.49	4.65667	3.05667
GH_A02G0816	8.23	7.91333	12.61	13.5033	8.06667	9.88333	6.09	4.92667	3.69333
GH_A02G0817	19.1067	81.9933	73.32	22.7433	4.52333	34.18	27.4233	18.1367	11.7667
GH_A02G0818	2.50667	6.29	0.303333	0.04	0.103333	1.65667	0.536667	0.536667	1.46333
GH_A02G0819	12.67	11.25	9.15667	7.49	5.72667	8.86333	6.32	7.03333	7.91333
GH_A02G0824	295.357	313.43	345.91	141.19	124.847	416.523	690.883	601.013	370.99
GH_A02G0827	5.89667	2.66	7.63667	5.96667	2.55667	1.48333	1.08	2.35667	3.34
GH_A02G0828	20.1	34.0633	27.9567	32.0767	43.45	23.2167	18.63	34.1467	31.4767
GH_A02G0830	32.7267	19.8433	2.90333	6.38333	7.95333	45.2067	14.18	0.426667	0.326667
GH_A02G0831	4.82	4.52667	3.16	10.0367	11.1267	2.17	0.403333	0.28	0.24
GH_A02G0832	1.87	1.26667	2.78667	4.42	4.47333	0.906667	1.19667	1.46667	1.27667
GH_A02G0833	20.4533	9.20333	8.07	10.3	4.11333	23.7033	13.2367	6.53667	2.78667
GH_A02G0834	2.98667	3.01	2.84	5.56667	3.62	1.41	0.806667	1.22	3.61333
GH_A02G0838	0.83	1.06	0.38	0.766667	1.21	0.29	2.78333	7.07333	2.38667
GH_A02G0839	7.09667	9.74	12.13	8.53333	8.45333	12.8	21.0333	16.34	9.78333
GH_A02G0840	0.686667	1.48333	1.95667	2.4	7.13667	0.446667	0.83	18.2533	30.64
GH_A02G0841	22.29	27.95	45.2133	54.5	50.42	41.1867	42.34	37.71	27.4567
GH_A02G0842	7.30667	5.38	4.01333	7.06	4.14	4.59	1.55667	2.37	0.8
GH_A02G0847	16.54	13.5133	11.7867	7.02667	5.98667	7.85667	6.10333	27.1	45.5133
GH_A02G0848	5.13667	3.32	2.53	5.91	5.25667	1.52667	2.55	3.12	2.55
GH_A02G0851	172.347	283.823	232.82	31.7867	85.3067	71.51	6.87667	1.52333	2.59
GH_A02G0852	18.05	14.5233	44.48	17.6433	23.8233	4.42667	4.33	10.3033	12.0533
GH_A02G0855	12.9433	8.58333	7.78333	11.19	9.06667	4.26333	1.13667	1.23333	1.74
GH_A02G0858	11.5267	12.92	11.1467	12.0533	15.0033	11.4633	9.79667	10.0267	9.38667
GH_A02G0859	5.19	5.83333	7.97333	10.44	6.24667	5.29	4.27333	4.58	2.89333
GH_A02G0860	52.9133	56.97	64.8233	47.3967	43.9167	64.8633	44.6567	149.093	42.6933
GH_A02G0861	9.90333	8.95667	8.71	9.22	8.35333	11.02	7.87667	9.14333	7.16333
GH_A02G0864	2.91	1.95333	0.793333	1.63	1.57667	1.07	0.84	0.373333	0.866667
GH_A02G0865	41.6033	199.977	202.603	111.83	41.8833	506.513	755.303	485.54	185.477
GH_A02G0873	7.49	4.53667	3.24667	5.47	7.02	3.17	1.94667	0.526667	0.31
GH_A02G0874	5.66333	5.85333	5.61	2.9	2.44333	9.70333	5.93	3.88667	3.6
GH_A02G0875	2.22333	1.5	6.97667	2.17333	1.25667	0.936667	0.163333	0.283333	0.586667
GH_A02G0876	12.5833	5.51667	2.04667	5.26	9.41	6	2.53333	1.51	0.996667
GH_A02G0877	9.45667	3.58333	3.32	5.54667	5.91	1.19	0.546667	0.236667	0.11
GH_A02G0879	0.1	0.486667	3.76667	2.62667	2.75667	0.863333	3.39	8.66	6.50333
GH_A02G0881	8.64333	2.83	7.27667	13.2567	6.75	2.75667	1.65333	1.42667	1.84
GH_A02G0885	4.85	3.98	4.60667	4.9	5.93667	2.60333	1.18333	1.19333	1.38333
GH_A02G0886	3.22	2.11333	2.7	3.53	4.45333	2.39667	0.85	0.66	0.946667
GH_A02G0887	4.38667	3.24	3.65333	4.50667	3.74	1.18333	0.746667	1.02667	1.87
GH_A02G0889	2.48333	2.21667	0.913333	6.04	20.9833	1.03	0.473333	0.08	0.9
GH_A02G0891	12.6867	9.06333	8.35667	7.58333	9.59667	7.03333	5.13667	4.56333	4.63
GH_A02G0892	2.67667	0.103333	0.796667	0	0.09	0.11	2.45	2.23	0.743333
GH_A02G0893	2.21333	2.80333	1.53333	0.57	1.24333	6.89	71.5967	38.2733	4.45667
GH_A02G0894	2.77667	7.34	1.84	1.22667	1.78	15.3967	24.6833	19.12	4.02333
GH_A02G0895	9.08	186.273	324.92	319.537	19.1467	39.2967	0.4	0.173333	0.266667
GH_A02G0896	2.25333	1.19667	1.54	1.7	1.21333	2.72667	2.55333	2.17667	1.33
GH_A02G0897	528.34	326.11	452.42	70.9	10.9067	196.367	70.9533	51.0967	43.6133
GH_A02G0898	9.66667	6.33667	8.93333	4.08	1.12	3.48333	1.31	0.71	4.64
GH_A02G0899	2.53	3.14333	1.38667	1.26333	2.01	3.93667	2.18333	1.35333	0.676667
GH_A02G0901	37.64	29.4233	16.0067	6.15	2.6	43.2667	40.55	27.6	21.99
GH_A02G0903	27.47	131.403	460.057	134.903	22.0233	44.8033	14.6133	35.53	25.7933
GH_A02G0905	16.7967	7.38667	7.45333	3.9	18.5867	2.29667	0.946667	0.4	0.74
GH_A02G0906	12.5933	8.65333	11.3467	12.37	10.0567	5.40333	2.67667	4.13	3.94333
GH_A02G0909	10.1767	16.4033	16.5	12.2233	12.3033	20.9833	21.3833	15.5667	14.28
GH_A02G0911	15.47	18.1433	18.73	16.2233	18.98	23.9733	20.69	20.74	18.12
GH_A02G0912	15.8933	18.5667	16.4733	14.94	14.7267	21.0333	15.6367	14.0033	14.3967
GH_A02G0913	10.15	8.31667	8.86667	9.06	6.8	3.34	1.49	1.33333	1.98
GH_A02G0917	8.4	7.55333	11.7167	9.34	7.05667	8.84	11.4333	14.9567	14.5033
GH_A02G0918	20.7	24.1767	45.13	27.4633	12.6867	32.3333	27.8767	10.2233	8.11
GH_A02G0919	24.3667	22.8633	16.3733	23.5733	24.4967	13.4367	11.3933	10.6033	12.4933
GH_A02G0920	13.2233	5.6	3.36667	13.2233	17.0867	1.55667	0.106667	0	0.216667
GH_A02G0922	10.39	7.13667	5.68	2.78667	5.52333	6.31	4.80667	4.46667	4.81
GH_A02G0923	6.06333	5.41667	5.50333	5.43	5.67	3.28333	2.46667	3.56	2.74333
GH_A02G0925	12.3233	10.4067	14.3867	11.1467	14.32	5.90667	3.19667	5.26667	6.97333
GH_A02G0926	13.0467	12.6767	10.3767	11.21	9.51667	8.27	4.35667	3.65333	3.09
GH_A02G0927	85.3633	167.79	314.44	208.397	88.6767	46.25	8.35333	10.1667	9.19
GH_A02G0928	38.8567	27.6	19.57	26.3333	19.5467	32.4633	24.3833	21.2433	11.38
GH_A02G0930	1.85667	1.29667	2.56333	1.06667	0.806667	0.746667	1.07	1.15667	1.21333
GH_A02G0931	11.5233	8.02333	6.42333	5.21333	6.91	6.28667	5.50667	4.76333	2.89
GH_A02G0932	8.13667	7.68333	4.45667	8.07333	5.35	13.5767	13.94	8.78	2.21667
GH_A02G0934	9.51667	14.2433	9.9	11.4067	22.8533	20.12	17.08	20.4867	13.1433
GH_A02G0935	6.3	4.72333	5.87667	4.39667	3.64333	3.69333	2.04333	2.09333	2.52333
GH_A02G0936	31.1233	33.0733	20.54	23.66	19.1933	47.82	62.5533	33.5133	13.42
GH_A02G0937	7.23333	7.00333	8.34667	9.84667	4.93	11.0867	10.0333	11.95	8.95333
GH_A02G0939	5.5	4.72	5.29667	5.71333	4.44333	3.02333	2.89667	2.02	1.31
GH_A02G0941	9.35	3.87667	5.11333	8.97333	10.3733	1.14667	0.03	0	0
GH_A02G0942	2.11333	4.16667	2.69	3.55333	4.25333	4.68333	5.48333	12.6833	79.5333
GH_A02G0943	53.4267	91.3	86.3867	117.373	71.77	130.807	105.603	128.52	86.0733
GH_A02G0945	2.55333	2.11333	2.64	3.07333	3.71333	1.28	1.83333	2.75333	2.43333
GH_A02G0946	8.66333	5.92333	5.19333	6.61333	4.43667	2.86333	1.31333	1.53	1.15
GH_A02G0947	4.83667	3.88667	3.39	4.08	3.29	2.92	1.15	1.40333	0.73
GH_A02G0948	4.78333	3.40667	4.22	4.97	5.16333	2.06667	1.33667	1.14	1.27
GH_A02G0949	0.993333	2.71	2.48	1.54667	1.77	3.02667	5.77667	6.68	3.51333
GH_A02G0950	12.5367	10.8033	6.97667	3.47	4.17	5.94667	2.36	1.94	2.49
GH_A02G0952	2.52333	1.19667	1.50333	1.64	1.44667	1.18667	2.16	2.54	1.34333
GH_A02G0953	9.40667	7.81333	7.51333	4.62333	5.02667	8.34667	7.73667	10.3433	10.04
GH_A02G0955	7.14	4.5	5.42333	6.25667	5.55333	3.42	1.49667	2.11	4.35
GH_A02G0957	13.5867	18.7967	13.6933	11.1167	11.1167	26.3567	25.2067	27.7633	23.3667
GH_A02G0958	38.7133	27.9167	20.4167	20.8267	25.57	34.8933	42.2267	55	24.9467
GH_A02G0959	16.6433	15.5033	13.3833	11.3	10.55	13.34	6.74667	8.29667	6.51667
GH_A02G0962	3.31333	2.09667	2.47667	1.46667	1.01	2.09	1.02333	0.996667	1.20333
GH_A02G0964	5.05667	1.76	3.92333	1.75667	1.94667	0.983333	0.4	0.31	0.72
GH_A02G0965	17.6533	7.70667	2.14667	4.02	8.72667	4.40667	6.65	9.07	5.65333
GH_A02G0967	27.29	19.66	10.7133	2.99	17.8833	8.78	20.6133	17.95	3.84333
GH_A02G0968	14.5367	16.8933	26.23	11.9067	19.0033	20.0967	22.47	10.2433	2.86333
GH_A02G0973	8.64667	4.12	4.30667	2.21333	1.04667	1.87667	0.79	0.123333	0.29
GH_A02G0974	14.4867	21.0333	25.7533	22.2967	19.9467	17.9233	17.1767	18.03	19.3267
GH_A02G0975	0.993333	3.68667	4.61667	2.2	0.996667	10.17	15.5967	15.4833	16.41
GH_A02G0978	12.0367	12.1367	13.4467	5.92667	4.75	10.6533	8.64333	14.7233	10.5733
GH_A02G0979	13.08	16.8433	14.8733	27.4133	19.3033	19.2867	15.39	13.7467	9.66
GH_A02G0983	13.4133	9.98	11.2767	11.18	11.05	8.05333	5.28667	4.74	4.39667
GH_A02G0985	8.2	9.16667	9.83333	4.73333	5.03	6.31667	3.66667	8.29333	11.64
GH_A02G0986	6.91	3.62667	4.28	11.7433	6.85667	0.816667	0.263333	0.343333	0.283333
GH_A02G0987	4.69	5.23333	3.74667	3.71667	2.76	3.41667	2.47667	3.33	1.62333
GH_A02G0988	110.537	202.447	477.297	155.127	32.17	64.9567	19.7967	24.4867	24.8833
GH_A02G0989	9.76333	6.20333	3.04667	8.20667	7.33333	2.52667	1.14	1.46667	0.45
GH_A02G0992	9.42	4.87333	3.89333	7.14333	4.74333	6.46667	5.26	2.98333	2.29333
GH_A02G0994	7.06333	5.54	3.70333	3.06	3.40667	5.23667	2.68	1.15	1.57
GH_A02G0995	4.70333	1.69667	2.86667	2.84667	2.81333	1.59333	0.443333	0.676667	0.75
GH_A02G0996	217.093	96.7167	110.957	242.753	216.067	64.9067	63.9467	77.42	68.14
GH_A02G0997	9.43	7.89	7.82	8.91	9.17	8.11333	5.29333	5.39	6.47
GH_A02G0998	12.19	13.1933	16.92	9.81667	6.24667	10.8833	15.91	25.3533	17.2233
GH_A02G0999	47.8567	50.6667	53.2867	41.7633	37.8433	34.15	23.41	25.2433	17.4267
GH_A02G1005	7.99667	8.25667	7.85667	7.11667	8.03	6.78	4.59667	3.82333	3.40667
GH_A02G1006	53.3733	107.513	129.68	205.067	224.617	170.913	141.357	162.063	114.72
GH_A02G1007	12.7433	19.07	20.18	15.6567	16.3667	26.9433	27.7433	34.4533	22.1633
GH_A02G1008	4.81333	2.85667	2.83333	1.69333	2.4	2.02333	1.89	1.68	2.36333
GH_A02G1009	24.73	69.8167	46.89	42.52	47.8767	171.603	201.44	85.8133	42.7133
GH_A02G1010	7.27	6.27	7.71667	5.47667	4.07667	3.36333	3.48333	4.22333	3.86
GH_A02G1011	1.84667	1.94667	2.26333	2.1	1.09667	1.81	0.793333	0.79	0.913333
GH_A02G1013	2.12	2.66667	3.54	4.15333	3.53333	2.45333	2.27667	1.44	1.25667
GH_A02G1021	10.83	10.46	9.58	8.06	12.2	8.08667	4.33333	4.95	5.58
GH_A02G1022	30.9033	19.67	21.26	24.4133	18.5567	11.4633	8.71	8.17667	5.82667
GH_A02G1024	2.67667	4.01333	15.55	2.70667	6.05333	1.57	0.343333	0.33	1.21333
GH_A02G1025	14.1333	6.44667	7.80333	4.34	4.1	3.99333	4.11	2.82333	1.25
GH_A02G1026	0.303333	0.536667	21.4467	197.437	137.93	1.66667	0.186667	0.203333	0.376667
GH_A02G1027	7.11333	3.48333	5.10333	7.04333	5.49667	3.33667	1.53	0.836667	0.443333
GH_A02G1029	17.6933	14.0467	13.6733	22.53	14.8233	13.1833	10.3933	12.2267	9.18667
GH_A02G1032	17.7367	13.93	11.4067	14.5733	11.9067	9.26333	6.43	6.02667	7.35
GH_A02G1037	27.2433	42.28	38.0667	38.23	39.1767	65.3267	70.2567	69.2367	46.1767
GH_A02G1038	0.0633333	0.363333	2.37667	91.5433	342.79	1.4	0.106667	0.466667	0.213333
GH_A02G1040	0.24	0.123333	0.0866667	12.2	4.45	0.166667	0.0233333	0.13	0
GH_A02G1041	15.79	10.92	12.7967	9.99333	10.0467	7.07	5.53667	3.87667	5.88333
GH_A02G1044	4.37	8.17667	8.61333	6.16333	7.28333	17.4733	13.3667	19.9467	18.54
GH_A02G1045	4.20333	11.77	5.58333	30.5367	25.8267	18.9967	31.6967	10.7633	6.84333
GH_A02G1046	8.52	6.37333	5.31333	10.1167	8.45333	10.0667	6.67	8.81667	3.29333
GH_A02G1047	12.1833	12.12	2.16333	19.5633	19.2267	21.11	1.97333	0.29	0.4
GH_A02G1048	62.35	53.54	59.4933	62.2567	51.0267	52.4733	35.0433	43.64	32.2367
GH_A02G1049	11.4167	9.92	8.00667	12.0567	11.5967	8.92667	8.13	6.43	5.58333
GH_A02G1051	9.73	5.42667	8.28667	12.33	15.3867	2.65	2.72	3.53333	3.72
GH_A02G1052	22.98	20.4533	15.1967	29.8867	17.11	8.69667	3.83667	2.90333	4.57667
GH_A02G1055	0.0233333	0.0233333	0.14	0.04	0	0	0.326667	17.1933	0.636667
GH_A02G1056	1.85	3.48333	4.37333	7.27333	7.56	3.46667	2.22	0.956667	1.88333
GH_A02G1058	7.38	9.06	0.776667	0.163333	0.223333	20.45	21.84	4.28333	7.25667
GH_A02G1059	31.5	14.84	11.21	5.35	5.84	8.84667	9.17	10.28	14.3967
GH_A02G1060	20.6833	31.2367	192.007	34.47	0.893333	6.40667	2.20667	2.4	1.62333
GH_A02G1061	110.493	200.727	103.153	175.88	88.37	213.99	159.483	166.457	160.713
GH_A02G1063	1.37	1	1.60667	1.12667	1.41667	1.71333	2.36	2.10667	2.83667
GH_A02G1067	14.4833	13.09	11.0433	35.9533	42.2067	12.5233	18.5667	31.7433	22.8767
GH_A02G1071	12.4233	17.0433	15.2933	5.86	4.42333	14.88	12.0133	18.78	11.4367
GH_A02G1073	5.82	4.12333	4.8	6.83333	5.99667	2	1.07	1.12333	1.12
GH_A02G1075	5.60333	7.00333	0.66	1.05667	0.763333	1.80333	0.586667	1.48667	2.82
GH_A02G1077	1.52	1.86333	0.4	3.44667	9.24333	0.57	0.0466667	0.02	0.1
GH_A02G1080	10.7267	9.55333	9.89	7.77333	7.65333	10.5433	5.91667	10.26	8.80333
GH_A02G1081	10.87	12.9533	14.0433	10.8133	8.53333	18.1533	21.6167	21.28	15.84
GH_A02G1082	1.38	5.45333	1.47333	0.513333	1.63667	13.1467	6.94333	0.416667	0.133333
GH_A02G1083	45.3667	47.6667	77.77	67.6133	59.88	43.96	37.7367	28.8	31.4567
GH_A02G1084	18.79	12.4833	18.45	21.87	16.4333	7.45667	5.61	7.38	5.72
GH_A02G1086	8.79	10.8067	10.2267	16.67	15.5667	14.7567	22.93	19.5033	11.82
GH_A02G1087	4.89	5.36667	6.77667	4.76667	5.14333	7.57333	4.09	7.38333	11.6433
GH_A02G1088	0.07	0.03	0.106667	16.2067	65.4033	0.483333	0.0133333	0.106667	0
GH_A02G1091	16.55	5.07667	0.516667	3.88333	7.77667	1.12333	0.0866667	0.163333	0.05
GH_A02G1093	12.6033	5.66667	4.48333	4.79333	8.72	2.71333	1.53	1.12	1.72333
GH_A02G1094	0.0833333	0.88	0.223333	0.536667	0.403333	2.19333	2.78	2.72333	6.26667
GH_A02G1095	14.57	5.98667	3.56	7.45667	5.5	1.72667	0.543333	0.233333	0.22
GH_A02G1096	0	0.66	0.386667	0.223333	0.726667	1.67667	18.1833	26.0833	15.3833
GH_A02G1100	15.75	13.4767	7.56	54.49	61.3233	7.71333	0.8	0.676667	1.98
GH_A02G1101	5	4.49667	3.90667	2.51	3.05333	5.43667	1.66	1.24	0.31
GH_A02G1102	15.3233	12.7633	11.2133	10.0867	7.92	14.0333	8.74333	8.13667	3.65
GH_A02G1103	5.34333	3.32333	3.59333	3.52333	3.11333	2.46333	2.08333	1.80333	2.59
GH_A02G1106	5.01333	6.14667	9.14667	16.04	10.5633	4.12667	4.03667	3.73	3.13333
GH_A02G1107	8.33	7.49333	4.68	5.87667	7.18	5.49333	4.14667	0.783333	1.22667
GH_A02G1117	1.71333	2.16	2.79667	0.61	0.976667	0.5	0.856667	15.8	66.01
GH_A02G1128	12.3233	8.47333	8.95	11.0967	7.93667	7.84667	3.24667	2.56	2.24333
GH_A02G1129	30.1233	28.5567	29.4433	30.6333	19.6633	47.5367	59.8033	73.52	22.4767
GH_A02G1130	6.96	7.62	7.02667	5.57667	6.97333	7.28333	7.33	5.79333	4.23333
GH_A02G1132	4.70333	65.4933	7.19333	2.32	5.43	184.847	99.7333	4.35	1.05333
GH_A02G1133	4.67	2.56	2.49667	1.65	2.70667	1.92667	0.883333	1.13333	1.60333
GH_A02G1135	1.37	1.57333	2.47667	4.60333	4.46667	1.65667	1.63333	1.77	2.02667
GH_A02G1136	8.36333	34.3067	21.6767	20.82	10.2867	89.4	130.283	86.0367	30.15
GH_A02G1138	33.6467	24.53	21.4367	21.4633	24.9633	31.4467	30.0867	34.8933	39.25
GH_A02G1140	6.73333	5.54667	9.97667	7.72	7.10333	2.49	2.13667	2.71	3.49
GH_A02G1143	5.71333	2.13667	2.19	9.07333	14.3167	0.546667	0.0566667	0.0266667	0.406667
GH_A02G1147	111.99	69.58	121.85	128.983	112.087	33.56	26.13	30.7933	41.2767
GH_A02G1148	19.12	11.7633	18.9067	15.69	15.1633	3.20667	0.306667	1.54667	2.43667
GH_A02G1153	5.83	7.82	7.02	0.34	0.1	1.54333	0.0366667	0.03	0.01
GH_A02G1156	3.89	5.19	9.83	6.86333	7.31667	2.31333	0.943333	1.49	3.80667
GH_A02G1160	0.0366667	0.123333	0	0.783333	2.42667	0.116667	0.313333	18.4933	42.1933
GH_A02G1162	24.8067	23.1567	22.2967	22.3367	23.14	11.1367	4.63	6.71333	11.72
GH_A02G1163	0.0366667	0.0166667	0	2.20667	7.05667	0.05	0	0	0.0366667
GH_A02G1164	3.47667	2.72667	2.83	4.17333	4.58333	2.03	1.05333	1.03333	1.91
GH_A02G1165	15.7167	22.71	27.15	13.72	12.9967	35.0133	32.82	19.4533	20.21
GH_A02G1166	2.25667	4.50667	1.60667	2.06333	1.39667	2.26	0.863333	0.493333	0.193333
GH_A02G1167	54.39	91.3967	85.6933	93.4233	71.43	122.217	118.557	124.59	92.2233
GH_A02G1169	19.9567	9.02333	4.87333	6.26	5.50667	1.93333	0.256667	0.136667	0.756667
GH_A02G1170	5.13333	0.543333	0.0366667	1.35667	1.79	0.26	0	0	0
GH_A02G1172	1.54667	23.1567	2.07	0.913333	0.673333	61.8467	149.74	245.767	229.487
GH_A02G1173	1.82	4.22	12.5167	7.24667	5.22667	1.52	0.51	2.36333	3.36667
GH_A02G1177	7.98667	10.1	7.09333	6.55	7.68667	9.81	6.16	4.85	4.81333
GH_A02G1178	0.166667	0	0.0533333	0.0233333	0.03	0	4.3	7.16667	2.81
GH_A02G1179	65.3667	48.7367	48.87	57.0333	56.3167	38.29	23.8033	22.7867	24.27
GH_A02G1181	7.17333	8.26	12.2267	7.34667	4.93333	8.16667	3.60333	3.79	5.60333
GH_A02G1184	40.6567	37.3733	27.1167	29.0633	28.31	37.2233	32.1833	30.35	19.62
GH_A02G1185	31.74	29.9867	26.5733	29.76	30.98	22.6567	17.2933	15.3767	13.4833
GH_A02G1186	42.54	41.8467	40.0633	48.31	34.69	37.7867	52.2867	64.9167	50.6067
GH_A02G1188	14.2833	14.7533	18.66	23.9833	16.1767	16.14	13.81	16.0967	27.2233
GH_A02G1191	11.9433	5.86333	6.01667	7.73	13.4833	1.80667	0.593333	0.403333	1.09333
GH_A02G1192	7.12333	8.88	11.5033	10.2233	7.20333	11.1933	15.9567	11.9267	11.76
GH_A02G1872	6.60667	23.7567	7.72667	3.87667	10.3933	44.9233	30.7267	4.16667	0.536667
GH_A02G1873	7.42	1.48667	1.96	4.23	5.25333	0.39	0.1	0.0533333	0.293333
GH_A02G1874	1.07333	1.79333	1.4	2.2	1.79667	2.17	1.58	1.56333	1.07667
GH_A02G1875	10.6333	10.4933	8.18333	8.97667	10.5133	6.36333	3.04333	2.88	2.74333
GH_A02G1879	14.34	13.4567	5.78667	10.6667	22.2167	7.98333	5.11667	3.01333	4.90667
GH_A02G1880	0.133333	0.146667	0.103333	2.14333	6.66	0.17	0.203333	1.12	13.74
GH_A02G1881	2.62333	2.51667	0.686667	1.64333	6.20667	0.84	0.143333	0.23	0.843333
GH_A02G1883	15.18	11.5233	15.9033	15.2033	14.0167	7.94	10.9033	8.13667	8.59333
GH_A02G1884	34.87	45.1333	23.7467	6.56667	12.7	36.6567	15.82	12.0233	21.69
GH_A02G1898	6.11667	3.75667	1.48333	6.47667	5.38	1.21	0.22	0.08	0.22
GH_A02G1902	2.50333	1.17333	1.15333	0.63	7.14333	0.48	0.07	0.02	0.07
GH_A02G1903	1.58333	2.37667	2.06667	1.84333	1.39	4.4	7.52333	7.03333	7.93
GH_A02G1904	5.76	52.2467	2.22	2.82667	0.316667	24.4933	0.2	0.916667	3.56667
GH_A02G1906	18.2767	19.88	18.9133	28.82	32.64	21.23	19.4733	12.76	14.31
GH_A02G1907	6.23333	5.43667	3.38	1.00667	1.58	3.42667	2.52	2.25667	2.54667
GH_A02G1908	7.57667	7.92667	4.78333	1.94	1.51	7.55667	7.70333	8.57	6.00333
GH_A02G1909	0.363333	2.79	21.1767	0.786667	1.06333	0.623333	0.0733333	0.0233333	0.05
GH_A02G1910	2.03667	1.56667	1.19333	1.06	1.85333	3.16333	3.83	2.38667	1.74333
GH_A02G1911	60.4633	40.6667	40.0933	34.0467	29.9367	25.7667	32.4233	32.6567	36.41
GH_A02G1914	39.3267	36.2433	35.7933	23.5633	13.7	11.9767	15.51	8.31	13.0467
GH_A02G1915	9.09667	16.5467	19.06	21.1133	14.8767	31.7367	46.4367	38.0433	12.7933
GH_A02G1916	6.42	6.56	7.61333	7.09667	6.08667	4.18667	6.63667	9.56667	11.71
GH_A02G1917	0.39	0.246667	0.636667	2.91333	4.29667	0.403333	0.216667	0.19	0.0666667
GH_A02G1918	3.56667	1.72667	1.11667	0.943333	1.19333	1.42	0.316667	0.286667	0.443333
GH_A02G1919	3.85333	2.41	2.95333	3.10333	3.16333	1.97333	2.3	2.41667	1.31333
GH_A02G1920	8.66333	10.0933	6.77	9.32667	7.07333	8.49333	4.36333	4.99	4.33667
GH_A02G1922	9.46667	10.7767	9.79667	5.73333	4.50333	3.89333	1.10667	1.52	3.73667
GH_A02G1924	2.00333	1.73667	0.7	0.333333	0.596667	1.75	1.25333	1.04667	0.18
GH_A02G1925	5.16	5.97	5.95	7.04667	3.94667	5.51333	4.35333	6.64333	2.87667
GH_A02G1926	9.17	2.74667	0.19	0.503333	1.11333	0.456667	0.0266667	0.0333333	0
GH_A02G1927	4.05	3.41667	3.48667	3.78	3.82333	1.56	1.14	2.09667	3.02667
GH_A02G1928	6.52	6.41	6.28333	4.26667	7.54333	4.17333	3.83333	4.27	6.41
GH_A02G1929	13.91	8.48667	6.61333	11.7367	6.78	3.84667	4.64	3.82	1.67
GH_A02G1930	3.24333	1.54333	2.04667	2.44333	2.20333	0.933333	0.42	0.636667	0.633333
GH_A02G1932	14.2	17.6867	12.39	14.5167	11.57	10.1433	6.41333	7.19667	5.81
GH_A02G1933	14.3033	29.0033	25.9433	32.79	22.1067	48.81	60.5433	57.4233	35.4867
GH_A02G1934	17.7467	14.4333	12.8733	5.86667	7.02667	14.6767	14.8067	13.46	18.72
GH_A02G1935	23.7	17.73	18.3233	8.50667	10.8033	18.1967	18.1733	19.41	35.9633
GH_A02G1936	4.60333	4.91667	5.01667	1.36333	1.60667	5.6	4.55	5.55667	6.25333
GH_A02G1937	7.54	7.77	11.3967	5.94667	4.14333	6.60667	7.30333	10.4933	5.61333
GH_A02G1938	2.77667	4.67333	1.59	1.37	3.61	1.44	0.05	0.116667	0.19
GH_A02G1941	1.93667	2.68333	1.10667	1.28333	2.58667	2.83667	0.966667	0.826667	0.81
GH_A02G1942	5.81	6.22	5.31333	4.32667	4.39333	5.94333	6.43	5.00333	3.53
GH_A02G1943	25.9067	19.2367	19.8633	25.15	25.54	11.1767	7.29	4	4.42
GH_A02G1944	16.45	11.4733	12.9467	15.3267	11.9633	7.51667	4.97333	4.91	5.73
GH_A02G1946	16.93	12.98	21.6567	20.3967	13.4067	11.0867	20.6433	23.0133	14.9233
GH_A02G1947	7.89667	11.4933	50.0067	31.7833	20.1333	4.26	5.50667	7.80333	4.81
GH_A02G1949	25.04	22.5333	14.9367	16.75	34.8033	15.11	6.13333	1.19	2.18333
GH_A02G1950	4.83333	1.67333	1.67667	0.323333	0.126667	0.66	0.0433333	0.203333	0.463333
GH_A02G1951	3.7	3.35333	1.59	2.07333	1.67	3.87333	4.02	4.40667	3.08
GH_A02G1952	30.69	55.7533	14.73	3.46667	2.95333	91.8033	133.547	201.003	196.86
GH_A02G1953	34.4867	18.4167	43.2767	19.8167	7.41333	4.93333	0.943333	0.433333	1.66667
GH_A02G1954	16.22	12.6667	12.78	13.58	15.3067	8.63	6.04667	6.82333	7.69333
GH_A02G1955	14.31	14.1133	15.0033	16.6233	11.4967	15.08	21.13	24.8833	16.75
GH_A02G1958	7.15667	6.25333	8.82667	5.65667	4.83	7.05	3.7	3.31667	1.54333
GH_A02G1960	12.05	4.38667	9.74	8.7	16.2767	1.07333	0.163333	0.0733333	0.04
GH_A02G1961	6.63333	14.7267	16.85	26.9567	17.45	24.6433	39.2533	56.97	48.0667
GH_A02G1964	8.53667	4.89	5.48333	7.59667	4.83333	4.51333	4.75	4.97667	2.95667
GH_A02G1965	218.183	165.353	172.26	215.5	243.977	106.707	78.2167	75.9467	76.71
GH_A02G1967	20.82	18.1067	22.19	20.48	25.2767	14.8167	9	14.6433	13
GH_A02G1969	0.416667	0.966667	0.236667	0.146667	0.41	2.30667	5.87	0.13	1.04
GH_A02G1971	11.6667	7.52667	6.42667	8.86	12.9433	4.6	2.78667	2.32333	1.77
GH_A02G1972	11.7333	7.57	4.93333	18.78	15.5667	1.45333	0.0633333	0.0766667	0.0766667
GH_A02G1973	6.27667	9.00667	4.93333	4.49667	4.09333	10.7	4.01667	10.8633	7.43333
GH_A02G1974	2.28	2.65	2.13333	6.00333	2.20333	1.62667	1.97	1.48	0.536667
GH_A02G1977	1.86333	1.43	2.21	2.70333	1.9	1.71	1.16	0.773333	0.623333
GH_A02G1979	9.34333	7.12	7.36333	6.61	6.71	4.97	3.86333	5.81667	6.08
GH_A02G1980	4.43	3.58333	4.43667	4.67	4.79667	2.35667	1.46333	3.11333	4
GH_A02G1981	11.6967	11.5167	14.24	14.7267	16.6233	10.8267	11.0967	18.4933	14.3133
GH_A02G1982	0.283333	4.24667	12	2.32667	0.74	1.68333	2.25333	0.91	0.446667
GH_A02G1983	8.84667	7.4	10.2767	11.8233	8.80333	11.2633	16.5	16.83	12.6167
GH_A02G1985	32.39	35.0833	37.1	41.67	32.8667	28.78	19.1667	20.1133	16.8067
GH_A02G1987	34.8533	14.2567	10.98	27.3967	27.3933	3.71667	0.31	0.0966667	0.13
GH_A02G1989	7.86	6.21667	7.02667	8.51333	8.46667	4.6	4.51	4.05333	3.71667
GH_A02G1991	0.47	43.5	1.79333	1.25	0.653333	114.973	88.0033	2.10667	1.05333
GH_A02G1992	4.5	1.93667	1.00333	2.21	2.40333	0.94	1.58667	0.703333	0.403333
GH_A02G1993	81.5933	53.0267	74.5333	21.2767	28.0133	33.2367	22.02	5.75333	3.15333
GH_A02G1994	122.663	107.707	110.33	124.513	104.18	117.807	132.68	137.73	126.123
GH_A02G1995	5.22667	3.89667	3.73667	5.16333	5.96	3.84667	2.66667	1.83	2.17
GH_A02G1996	0	0	0	0.92	9.41333	0	0.0433333	4.11	8.31
GH_A02G1998	10.71	17.53	13.8067	13.82	10.41	28.0567	32.8033	37.13	27.0367
GH_A02G1999	12.76	12.3533	11.14	13.7733	12.7933	12.37	8.01667	9.88	7.38
GH_A02G2000	9.58333	12.4933	13.5167	15.68	9.78667	8.65	8.42667	6.82333	4.23
GH_A02G2001	10.08	10.66	8.89333	2.31333	1.72	1.7	1.70333	5.57	11.2033
GH_A02G2002	6.85	8.01667	18.0033	10.0267	5.68	2.86333	2.53667	6.84	3.3
GH_A02G2003	7.86333	4.93333	11.5567	13.4433	13.8067	2.50333	3.79	0.383333	0.473333
GH_A02G2004	77.82	45.9967	73.5167	28.83	20.4867	14.4833	12.3533	7.22667	3.26
GH_A02G2006	5.65667	6.12667	6.58333	6.34	5.42667	8.87333	8.95	11.12	16.1767
GH_A02G2007	3.38667	3.41	4.06667	2.66	2.28	2.51333	1.80333	2.26333	2.73667
GH_A02G2008	47.5667	55.7733	15.8633	1.94	1.08333	128.657	216.913	83.2533	33.8533
GH_A02G2009	1.56667	2.79667	1.6	0.756667	0.813333	10.48	12.3567	13.1633	5.97
GH_A02G2010	16.1333	14.7	11.9167	8.94	11.17	12.32	10.2333	7.12333	5.66
GH_A02G2011	0.113333	1.6	1.81333	0.3	0.293333	3.22	4.41333	3.31333	1.38
GH_A02G2012	27.5733	33.89	75.86	31.2967	45.1667	11.4533	4.80333	11.2167	6.3
GH_A02G2013	57.6767	40.3333	23.1	32.3067	30.1833	17.2667	8.95667	10.4733	9.99667
GH_A02G2014	8.04667	5.95333	7.06	8.37667	6.77333	4.14667	2.78	2.22	2.46333
GH_A02G2015	15.9733	12.65	11.6833	10.2267	10.1067	4.71333	2.81333	2.53333	4.06667
GH_A02G2017	6.67	5.17	6.28	5.94667	4.9	2.35333	0.496667	0.83	1.13333
GH_A02G2018	8.46	10.01	10.9867	12.5667	14.4967	5.33333	4.14333	1.61667	1.98333
GH_A02G2019	5.78667	2.74	2.8	5.22	10.88	0.91	0.0366667	0.04	0.16
GH_A02G2020	2.05	4.15	4.21	1.73333	0.98	4.16667	5.20667	3.36333	3.16667
GH_A02G2021	0.326667	1.16	4.85667	2.13333	1.97333	0.51	0.146667	0.09	0.273333
GH_A02G2022	6.98	12.7267	10.9733	7.70333	7.57333	20.0167	17.3933	7.27333	1.29
GH_A02G2026	10.4333	8.23333	7.89667	7.19667	6.72333	6.29333	5.66333	4.12	3.82
GH_A02G2027	0	2.72667	5.42333	1.35333	0.0166667	1.02	0.0266667	0	0.186667
GH_A02G2032	0.02	0	0.29	4.03333	3.11	0.0733333	9.99667	11.3033	1.26333
GH_A02G2033	11.9567	7.07	13.66	33.4533	28.8933	1.94667	6.61333	2.27	4.19333
GH_A02G2034	5.56667	3.21333	2.56667	6.22667	4.39333	0.723333	0	0	0.0533333
GH_A02G2035	4.79667	3.51333	3.02	2.51667	2.94	1.5	1.00333	0.653333	0.873333
GH_A02G2036	23.6733	12.3933	8.57333	56.8033	29.7233	3.00333	0.123333	0.3	0.12
GH_A02G2037	17.02	17.75	19.75	32.9533	29.6467	21.5467	26.8633	29.0367	16.1533
GH_A02G2038	1.08333	1.34	1.05667	6.54333	3.62333	0.5	0.21	0.566667	2.37
GH_A02G2039	12.75	15.2633	12.1733	6.1	5.74667	15.1	9.92333	9.22	8.00333
GH_A02G2041	4.63667	3.64333	3.70333	2.32667	2.77	2.05667	0.79	0.44	0.896667
GH_A02G2042	0.413333	1.82333	0.266667	8.09	9.12	4.08667	5.98333	1.82	0.61
GH_A03G0052	8.15667	9.56667	9.34	9.07667	6.69667	8.26667	6.23333	7.01667	4.21333
GH_A03G0053	18.03	23.9133	28.2	28.2767	20.22	23.5733	31.24	44.8767	40.31
GH_A03G0054	4.51333	12.8333	8.05333	4.41333	2.56333	6.30667	1.83	3.46667	8.63333
GH_A03G0056	9.26667	4.14667	6.36667	7.82	6.19667	2.54	0.98	1.81667	1.33
GH_A03G0058	16.2	12.41	12.9767	16.3067	16.3067	7.47667	8.49667	6.78	10.0333
GH_A03G0060	23.1833	48.9867	33.7367	25.92	25.13	92.2767	76.7833	44.0733	24.1467
GH_A03G0065	13.5033	20.1667	12.7467	12.6633	10.2633	33.41	33.26	36.3033	21.4633
GH_A03G0067	12.5767	10.79	11.6467	10.54	8.27333	8.32667	6.35333	6.53	7.40333
GH_A03G0069	10.7233	7.91	7.31667	8.90667	13.5667	5.97	4.88667	5.15	4.85333
GH_A03G0073	3.69333	1.87333	0.3	7.31	30.75	0.633333	0.05	0.06	0.333333
GH_A03G0074	19.44	13.0367	14.9233	13.2467	13.2433	9.41667	6.23	5.89333	5.38667
GH_A03G0075	4.92333	4.91	9.02	7.59667	6.71	5.91333	8.11	10.29	9.09667
GH_A03G0076	9.9	20.6333	20.4933	18.1367	10.4333	44.4	69.3233	47.5567	38.1333
GH_A03G0077	6.21667	3.99333	3.78667	3.49667	3.31333	3.72333	3.89	2.68333	1.83
GH_A03G0078	21.6	24.1167	17.65	21.4133	21.2767	20.8	21.8433	20.0633	20.2933
GH_A03G0079	10.8	4.68667	5.61667	3.41333	2.38333	6.09333	3.65667	1.25333	1.50333
GH_A03G0080	23.2533	22.2433	43.8933	23.6467	31.5933	31.4733	30.5133	33.6667	19.51
GH_A03G0081	5.84333	6.70333	5.18	3.01	2.41333	6.40333	4.25	5.35333	4.93
GH_A03G0082	7.51667	8.28	9.08667	7.83	6.34667	7.23333	9.82333	15.7767	12.3867
GH_A03G0084	34.99	23.2333	22.88	22.11	23.15	20.2967	20.8333	15.9533	14.5767
GH_A03G0085	19.19	28.4767	48.66	25.0767	13.6533	21.4133	20.7467	20.5833	12.92
GH_A03G0091	1.22667	1.22667	2.68667	2.79333	1.63667	1.70333	3.21333	3.87667	0.97
GH_A03G0094	5.97667	5.26333	6.77	8.49667	5.25667	7.99	8.69333	10.23	6.27333
GH_A03G0095	7.69	6.38333	9.99333	13.03	11.5267	6.04333	5.49	3.79	3.11
GH_A03G0096	28.84	33.35	38.2367	41.9433	34.3567	38.8033	47.0867	66.56	38.2767
GH_A03G0097	1.49667	3.62	13.3133	7.99667	5.7	4.64333	6.09333	16.8867	23.7767
GH_A03G0098	20.9833	13.84	17.5567	13.84	16.2533	4.26	0.963333	0.673333	2.14667
GH_A03G0105	14.8667	12.92	11.3433	14.71	11.79	7.71667	3.78	5.41	6.37333
GH_A03G0106	26.5767	2.44	10.0933	4.29	3.29667	4.41333	5.54667	14.2233	6.17333
GH_A03G0108	6.91	5.92333	8.1	9.28667	6.57667	8.68	15.99	15.3567	11.9933
GH_A03G0112	22.1167	10.8367	8.87	12.07	12.0033	5.96667	1.37333	3.4	3.78667
GH_A03G0113	9.74	6.37333	6.51667	6.00333	6.8	2.87333	1.43333	1.32333	1.51333
GH_A03G0114	4.46	4.13	4.07	5.70667	8.60667	1.98667	1.18667	1.32	0.596667
GH_A03G0115	3.51	2.22667	2.84667	2.14	3.65	0.966667	0.753333	0.776667	1.02667
GH_A03G0117	51.2867	38.1667	49.49	34.3933	30.1233	12.29	5.75	7.35667	12.46
GH_A03G0119	11.66	5.52	2.24	6.31667	12.11	1.43	0.36	0.37	0.44
GH_A03G0122	6.53333	5.13	4.97667	4.25	4.14667	2.08667	0.793333	0.993333	1.60667
GH_A03G0124	11.2233	18.89	2.39667	4.51333	6.72333	22.1067	36.84	48.1433	29.1667
GH_A03G0125	0	6.01	0.796667	0.736667	47.3	3.01333	0	0.0666667	0.153333
GH_A03G0126	10.38	8.46667	7.68	9.68	10.9767	6.05667	4.69	4.29	6.56
GH_A03G0127	8.72	6.12667	4.80667	4.45667	5.66667	3.29667	1.69333	1.71333	1.55667
GH_A03G0128	4.94333	2.38	2.08333	2.15333	2.35667	1.19667	0.566667	0.606667	0.826667
GH_A03G0130	2.7	4.28667	8.14333	2.54	4.18	0.973333	2.16667	2.13667	2.45
GH_A03G0131	8.45667	9.12	10.4867	8.29333	7.66333	9.42	9.08667	9.71	6.62
GH_A03G0132	8.11	5.75	3.98	4.06	3.3	2.22333	1.24	0.933333	0.583333
GH_A03G0133	11.89	27.1133	19.3367	11.3467	31.3667	38.2167	40.4633	21.57	4.27333
GH_A03G0134	4.2	4.78333	3.90667	3.05667	3.75333	7.21667	9.93333	7.97667	4.17
GH_A03G0135	23.3567	11.2967	12.6267	6.63667	12.4067	3.44333	4.82667	1.68333	3.33667
GH_A03G0136	14.6033	11.22	10.9967	9.96333	9.47	13.3067	15.1	19.3	15.09
GH_A03G0140	3.86333	19.64	3.06667	0.563333	0.673333	6.96	1.09	3.63333	18.3767
GH_A03G0141	16.5433	19.41	8.24	10.18	11.55	15.1567	13.0367	6.91667	9.61333
GH_A03G0142	8.69333	5.84	4.95333	7.95	3.59333	4.48	1.96667	4.80333	2.10333
GH_A03G0144	13.8733	16.3533	13.83	10.0567	7.9	25.33	13.4767	15.0467	9.87333
GH_A03G0145	15.4467	10.9733	10.0467	8.84667	3.15	12.67	4.86667	1.64667	1.24333
GH_A03G0147	5.66	7.83333	8.60667	4.78667	6.26	10.96	9.14667	4.22333	7.45
GH_A03G0148	1.9	1.51333	0.286667	44.9933	25.81	0.6	0.696667	0.21	0
GH_A03G0149	3.25333	2.88667	5.01667	2.48	3.4	4.84333	3.16667	9.02667	17.89
GH_A03G0150	53.5967	56.1267	47.4367	57.34	68.0433	40.3633	28.7667	40.8567	37.78
GH_A03G0163	4.69	7.60667	4.93667	6.60333	5.58	12.9767	17.91	17.1633	6.71333
GH_A03G0165	17.9533	21.37	22.08	20.2767	20.4133	21.6133	26.7	33.0767	23.0167
GH_A03G0168	2.28	2.38333	2.26667	1.41667	1.42667	1.52	0.646667	0.396667	0.56
GH_A03G0177	1.77333	1.75333	0.9	1.93333	2.1	0.773333	0.233333	0.873333	0.706667
GH_A03G0178	9.13	8.83	10.4233	6.54333	7.96667	8.34	5.99333	7.42667	4.63
GH_A03G0179	10.41	11.2867	7.20333	3.49667	7.88333	19.06	50.66	86.91	101.467
GH_A03G0180	4.21	3.49667	1.78	2.88667	2.92	3.72667	3.75667	3.72667	2.64667
GH_A03G0182	24.0667	9.10333	3.94333	4.02	3.81333	4.79	0.833333	0.266667	0.263333
GH_A03G0184	2.13333	16.28	9.01333	13.7067	3.61333	33.2467	31.31	36.7767	14.4167
GH_A03G0185	4.19	2.52333	3.06333	3.31667	2.46667	1.54667	1.16667	0.55	0.543333
GH_A03G0186	0.1	0.0766667	1.26333	7.66667	3.95333	0	0	0.0366667	0
GH_A03G0188	17.3067	13.62	15.3767	9.22	9.15	11.41	9.49333	7.00667	7.28667
GH_A03G0192	0.306667	1.60333	9.02333	1.82	0.233333	0.333333	0.09	0.0233333	0
GH_A03G0193	0.183333	4.00667	0.23	0.206667	12.6667	13.3767	22.0833	16.55	1.03
GH_A03G0197	0.27	1.77	2.85333	1.08333	0.226667	3.88	1.00333	0.133333	0.613333
GH_A03G0198	1.42667	7.16333	1.91667	0.716667	1.83667	20.5	15.1533	1.27	0.54
GH_A03G0199	3.34333	1.92333	2.05667	3.34	2.82	1.3	0.733333	0.81	0.69
GH_A03G0201	9.91667	9.49667	8.09333	7.05333	6.29333	8.54667	10.0667	8.83	7.79
GH_A03G0202	8.83333	1.89667	0.826667	2.48333	5.16333	0.766667	0.223333	0	0.143333
GH_A03G0206	7.60667	7.85333	5.34	2.54667	3.84667	12.76	12.7467	10.5667	5.43333
GH_A03G0210	7.35333	25.6533	83.4067	97.6267	89.82	12.1067	4.65667	17.6567	52.0333
GH_A03G0217	40.8733	123.087	84.7033	70.6233	53.46	304.437	386.32	313.74	209.007
GH_A03G0218	35.04	46.2633	45.36	15.6967	12.5667	88.3067	55.1167	12.9367	5.06
GH_A03G0221	11.9467	20.44	18.7333	8.48333	7.67	31.27	44.3267	14.9367	5.70333
GH_A03G0222	19.3933	12.8933	12.7567	11.1133	11.2933	9.71667	6.69333	3.38333	3.67
GH_A03G0227	15.6267	8.03	8.29667	38.9867	20.9067	1.52	0.83	0.176667	0.43
GH_A03G0231	3.58667	1.93333	2.02667	1.22	1.95333	0.7	0.44	0.0866667	0.39
GH_A03G0236	12.5033	8.15333	13.4867	13.3967	19.48	2.38333	0.346667	0.4	0.496667
GH_A03G0245	3.21	8.86	7.17333	8.40667	10.53	14.54	9.11333	9.75667	10.1933
GH_A03G0246	25.39	18.1833	14.6367	22.2433	19.4133	19.3833	16.4067	9.23667	4.22667
GH_A03G0247	10.6433	9.31667	10.3367	10.93	10.4167	6.09	3.88333	3.76667	4.37
GH_A03G0248	7.84667	8.01667	6.97667	7.97333	7.79667	6.56333	4.67333	3.35	3.09333
GH_A03G0254	25.09	26.87	55.8067	33.4067	36.9667	18.27	6.44667	0.713333	1.33333
GH_A03G0255	13.5233	16.3567	20.3467	4.22667	7.71667	8.93333	10.4733	3.68	5.43
GH_A03G0257	46.1567	80.52	191.887	34.8167	9.77667	106.057	223.743	97.9567	12.9367
GH_A03G0258	27.8733	59.1067	110.05	29.5667	17.9067	63.7633	30.4367	32.9767	28.19
GH_A03G0260	7.29333	14.5667	17.5633	7.71333	8.21	11.32	30.8567	1185.2	1548.79
GH_A03G0261	3.56	4.72667	7.28667	14.1567	6.59667	2.31	0.78	1.67667	2.72
GH_A03G0262	9.48	4.73	8.04667	7.62333	7.63667	1.50667	0.29	0.226667	0.82
GH_A03G0263	37.21	24.95	16.4367	17.0767	30.08	19.0633	21.6433	42.5067	38.7233
GH_A03G0264	9.94333	8.96333	11.7367	11.99	9.33	5.6	2.43	2.44	2.47
GH_A03G0265	19.8333	13.7467	11.2867	15.7767	13.87	10.8867	6.17	5.80333	3.39667
GH_A03G0266	10.12	15.0433	12.8367	6.9	9.96667	14.4833	3.96667	0.93	1.4
GH_A03G0268	18.9533	19.5967	35.3367	31.95	32.4667	12.02	8.31	18.28	19.5067
GH_A03G0269	77.4033	143.58	361.543	172.66	73.3433	71.5467	31.3333	19.49	22.41
GH_A03G0274	6.00667	5.14333	6.88	3.46667	3.76333	6.18333	5.5	2.09333	2.05333
GH_A03G0276	18.12	17.5467	35.4233	44.9867	28.5933	6.31333	7.09	6.37333	3.49667
GH_A03G0277	8.04	9.47333	7.06667	6.80333	5.66667	8.64333	8.59	11.7633	6.73333
GH_A03G0278	5.27333	11.34	2.48667	2.50667	2.46	19.58	13.9333	6.30333	2.77
GH_A03G0279	51.8	64.1867	65.4367	52.8367	39.8733	44.9467	29.06	35.9467	36.8533
GH_A03G0280	21.0567	38.6933	30.0567	26.98	20.4567	32.7833	18.94	20.66	11.36
GH_A03G0281	15.2767	16.9733	16.2433	20.1733	17.4133	21.3867	24.1433	30.6667	24.0167
GH_A03G0282	12.27	8.92667	7.7	8.16667	8.09333	8.19667	13.6733	10.4933	7.82333
GH_A03G0283	3.17	2.08	3.5	2.86	2.83	0.593333	0.45	0.496667	0.52
GH_A03G0284	32.3867	10.68	8.29667	13.9167	14.9967	3.65	1.12	1.09667	1.56333
GH_A03G0285	27.2267	37.68	32.2567	38.1533	34.5767	49.3467	49.6567	57.99	41.0567
GH_A03G0286	15.3067	27.1167	26.9	21.8467	18.9567	43.8233	40.52	53.0233	31.5467
GH_A03G0287	0.343333	0.22	0.953333	0.51	0.43	0.176667	2.85	6.10667	0.643333
GH_A03G0294	4.82667	5.72667	4.48	4.84333	4.14	8.58333	6.84	5.7	6.40333
GH_A03G0295	11.2767	9.44	7.42667	7.90667	10.0433	8.69333	2.06	1.03667	1.74
GH_A03G0297	16.8933	15.8467	12.4333	17.7633	21.92	17.1067	26.3867	19.0367	16.32
GH_A03G0300	42.4033	19.9667	21.17	10.25	19.58	5.29333	0.503333	0.18	0.433333
GH_A03G0301	16.3467	12.5133	9.49	9.00667	8.74	10.06	8.23333	9.75333	3.85667
GH_A03G0302	0.306667	2.45667	1.29667	2.84	1.74333	3.51	6.8	35.06	6.06
GH_A03G0303	30.1367	48.19	34.24	38.0467	29.32	75.1033	87.7467	150.543	122.477
GH_A03G0304	0.113333	0	0.253333	1.27	9.4	0.11	1.57333	146.697	108.85
GH_A03G0306	2.12	6.65333	2.61	1.76333	1.50333	13.9333	2.44	3.13	2.49
GH_A03G0308	11.9067	9.87333	13.9067	30.04	27.5233	4.70333	4.7	8.4	9.39333
GH_A03G0309	3.30667	7.3	4.72333	4.41333	5.2	10.4167	7.49333	2.78667	2.84667
GH_A03G0310	2.38333	4.42	0.893333	7.98333	3.24333	2.31333	0.98	0.693333	0.17
GH_A03G0312	9.06333	26.77	21.7033	14.9333	16.87	48.71	72.9733	78.1767	48.85
GH_A03G0313	3.04333	2.94667	2.85	2.91	2.46667	2.04667	2.01667	1.81667	1.74
GH_A03G0314	17.69	19.52	21.83	18.0367	12.7267	20.9567	18.7467	21.41	18.3067
GH_A03G0315	20.26	33.7067	26.07	30.9667	23.21	55.56	63.98	101.987	98.9833
GH_A03G0317	1.11333	3.98667	8.01667	8.62	6.62333	1.00333	0.213333	0.61	2.72667
GH_A03G0318	29.1567	23.6167	30.1467	34.5233	22.69	17.5067	10.5	5.79333	7.36
GH_A03G0319	11.8167	9.99333	7.36	9.45	10.21	6.96333	3.95667	4.05333	4.01667
GH_A03G0320	2.93667	3.02	10.9733	44.55	33.04	1.24	0	0.133333	0.143333
GH_A03G0321	4.35333	12.3233	4.28	2.56	2.70667	23.12	29.06	4.80333	0.99
GH_A03G0322	2.85	5.40667	7.06333	8.4	16.4367	4.18667	2.97333	1.85667	2.72
GH_A03G0323	15.3333	19.5667	16.8667	19.32	24.02	18	12.34	8.95	8.53333
GH_A03G0324	7.25	6.31667	5.86333	6.80333	5.68667	4.64667	2.91	3.21333	2.89333
GH_A03G0325	21.16	13.9533	13.5133	20.2467	26.42	8.53667	5.60667	4.11333	5.51
GH_A03G0326	0.306667	1.96667	0.863333	0.436667	0.613333	2.93	2.14333	1.60667	1.17333
GH_A03G0327	14.9533	11.4567	12.7967	25.5767	32.4567	7.57667	3.50667	1.7	2.53667
GH_A03G0328	3.49	2.16	1.01	1.24	4.43667	1.73667	3.35	5.62667	4.17
GH_A03G0329	14.47	15.7	13.6367	14.4533	10.3233	14.64	9.35333	8.13	3.87333
GH_A03G0331	15.9067	38.22	41.0567	47.62	38.08	93.3567	139.863	119.427	101.3
GH_A03G0332	8.43667	5.69333	4.79	2.74667	3.03333	6.13667	1.66333	0.786667	0.973333
GH_A03G0333	0.34	0.75	0.706667	0.423333	0.47	1.77667	3.16333	3.08333	1.31667
GH_A03G0334	24.2933	27.2133	40.4267	36.6533	28.3133	27.8233	27.4433	25.1233	39.0867
GH_A03G0339	0.0566667	14.63	1.90667	0.13	0.386667	14.7567	2.2	119.593	43.9067
GH_A03G0341	2.77333	2.32333	1.96667	2.32667	1.87333	1.38	2.12333	4.57	3.93
GH_A03G0342	15.0933	16.3533	17.89	12.2367	13.9067	15.0767	11.12	9.12333	6.14
GH_A03G0343	3.96667	2.42667	2.79333	3.42667	2.7	1.52333	0.78	0.833333	0.84
GH_A03G0344	12.9267	8.56667	7.11667	8.69333	9.36	5.6	3.08333	3.27333	2.59333
GH_A03G0346	4.39667	6.20667	5.71333	3.96	5.49333	6.5	3.61333	3.76	2.54333
GH_A03G0347	6.20333	6.88667	4.65333	5.6	5.80333	7.15667	4.37667	4.48667	3.44
GH_A03G0348	33.4833	30.0267	24.0933	32.4533	27.7533	24.04	29.0033	30.1733	13.1533
GH_A03G0349	5.82667	5.41333	3.81333	4.13	10.17	3.13333	2.74667	1.72333	1.52
GH_A03G0350	1.72667	2.9	0.366667	0.216667	0.356667	1.53333	8.58667	10.93	5.88333
GH_A03G0352	11.83	14.5467	16.6633	26.11	27.1333	15.0033	20.3667	28.0767	41.6533
GH_A03G0353	32.48	36.85	33.6633	54.11	42.2667	35.5833	35.5333	40.2067	38.72
GH_A03G2075	0.346667	3.73333	1.80333	0.436667	0.0866667	1.84667	0.206667	0.503333	0.463333
GH_A03G2076	3.96667	3.07	1.61	1.36	2.81	6.27	6.25667	3.32333	9.54667
GH_A03G2077	3.81667	5.68	6.32333	7.79	5.59667	3.31	2.03	2.80333	6.22667
GH_A03G2078	7.20333	4.17667	5.50667	2.95667	4.58333	1.37333	0.0666667	0.256667	2.41
GH_A03G2079	13.23	12.0067	11.0467	9.68667	8.90333	7.25333	5.3	4.86	3.05
GH_A03G2080	4.22	1.87667	1.93	0.793333	2.35667	2.09	3.2	4.95333	3.53
GH_A03G2081	7.90333	3.97	7.4	11.1333	14.47	3	2.77	9.32	8.23
GH_A03G2082	1.07333	0.283333	0.393333	1.64	1.49667	0.0566667	0.0566667	1.63333	4.34
GH_A03G2084	6.98	5.86333	7.42	4.86333	5.83333	4.31333	4.39333	9.06	6.18667
GH_A03G2085	19.84	14.36	13.3067	13.0433	11.2233	5.8	10.9733	46.2633	41.29
GH_A03G2086	0.0433333	0.173333	0.253333	2.94333	6.42333	0.0933333	0.113333	6.26333	44.5233
GH_A03G2088	22.53	23.27	23.4233	34.1733	26.7567	30.5433	44.6933	60.4433	46.6
GH_A03G2090	13.4533	19.2567	20.2467	12.4467	15.1867	20.4633	27.6933	22.32	24.4667
GH_A03G2091	19.3633	43.1433	6.8	4.89333	3.83	30.99	13.2733	3.17	2.62667
GH_A03G2092	8.69	6.75	4.61333	8.36333	6.41333	4.95667	3.13667	3.15333	2.92667
GH_A03G2093	4.88667	2.53	2.01333	4.06667	2.48667	0.93	1.31667	1.89333	1.09667
GH_A03G2097	4.51	11.88	3.96333	2.41	2.08333	3.23	0.22	0.516667	3.56667
GH_A03G2100	1.01	0.613333	1.98	5.30333	1.49667	0.28	0.143333	0.116667	0.0466667
GH_A03G2101	1.56	1.49	3.14333	4.59	0.906667	1.89667	0.883333	0.72	0.826667
GH_A03G2102	13.95	9.64333	10.3433	13.0533	10.18	6.28333	4.38333	4.46333	3.55
GH_A03G2103	0.0866667	0.423333	0.403333	0.1	2.59333	1.93667	1.63667	3.99333	9.80333
GH_A03G2104	7.25667	8.69	10.13	10.8233	7.8	5.3	2.5	2.58667	1.67
GH_A03G2105	10.5033	12.7333	14.5367	9.15667	10.2467	12.3667	5.29333	4.33	2.9
GH_A03G2106	7.73667	6.77667	7.82667	3.02	3.9	5.27333	3.49	0.873333	2.8
GH_A03G2107	18.8	12.64	12.8333	13.8933	12.38	6.48333	3.87	3.07667	2.34
GH_A03G2108	28.67	20.7533	30.64	12.8633	10.17	3.56667	0.566667	0.146667	1.22
GH_A03G2110	17.0267	13.59	10.7533	13.4167	13.0567	7.89333	5.65333	3.48667	3.23
GH_A03G2111	2.42333	6.12333	10.33	3.26667	2.61333	8.84667	18.2333	9.6	6.43
GH_A03G2112	18.3467	6.81333	13.2467	5.08	3.18333	5.73	6.78333	0.396667	2.40667
GH_A03G2115	20.5967	14.8533	20.1533	19.1133	7.08	7.07	2.35667	0.406667	0.866667
GH_A03G2116	17.36	14.9567	10.9833	3.96333	3.07	6.01333	2.7	5.76667	3.13333
GH_A03G2117	159.283	163.367	167.56	198.583	240.183	140.093	90.3567	94.5933	96.9
GH_A03G2118	20.7633	24.0333	22.6033	27.58	35.88	22.22	13.28	12.56	14.78
GH_A03G2119	13.38	10.6	5.18333	3.49333	8.37	3.70333	0.513333	0.31	1.52333
GH_A03G2120	3.14333	2.28667	2.19	3.69667	15.91	0.993333	0.18	0.243333	0.58
GH_A03G2121	53.5833	40.5433	59.73	53.46	46.1933	43.7367	41.9567	57.7533	43.0233
GH_A03G2122	0.473333	0.25	3.77667	50.9133	29.03	0.303333	0.0533333	0.116667	0.0566667
GH_A03G2125	4.69667	4.76	19.8367	7.47667	4.03667	1.25667	1.17667	6.77	7.86333
GH_A03G2126	5.46	5.48667	6.33	8.64667	6.73	1.64333	1.08667	2.62667	3.13333
GH_A03G2127	29.15	22.03	24.1467	16.5067	21.65	13.0433	6.74667	6.62667	11.38
GH_A03G2128	4.72	3.64667	3.16	4.33667	3.46	3.22333	2.90667	2.14333	2.13
GH_A03G2129	0.493333	8.64	3.38667	3.52333	0.786667	23.8967	7.51333	1.73	1.16333
GH_A03G2139	6.64333	5.73667	5.12333	6.30667	6.8	5.20333	3.78333	5.06667	5.60333
GH_A03G2141	7.74333	7.86667	8.44667	8.84667	6.36	8.85333	9.72667	9.89667	7.66
GH_A03G2142	3.07	3.04667	10.6267	3.43333	3.16	0.783333	0.0633333	0.0533333	0.633333
GH_A03G2145	8.91667	9.75667	10.75	5.86	4.22	12.05	11.5433	11.7233	7.25
GH_A03G2146	46.3033	39.0733	8.27667	1.37	2.43333	13.29	1.59	0.58	2.11333
GH_A03G2148	24.55	10.33	4.89667	20.9133	18.7767	2.88333	0.35	0.273333	0.37
GH_A03G2149	18.8633	12.9933	11.81	20.4433	19.0533	6.98667	4.83333	5.20667	7.14
GH_A03G2150	7.22667	7.75667	5.39667	8.77	6.88333	5.58	4.47333	4.74	3.84333
GH_A03G2153	9.81667	5.48	6.28333	9.59667	7.16	4.23	2.23	3.29333	2.67333
GH_A03G2154	7.03333	3.84	3.44	5.09333	4.59667	1.94333	1.41333	1.20667	0.633333
GH_A03G2155	14.8333	21.6867	12.6833	9.62333	19.29	17.5967	7.41333	1.83	3.49333
GH_A03G2156	3.00667	2.28	1.58333	2.16	2.73333	1.50667	1.00333	0.906667	0.836667
GH_A03G2157	7.54667	7.25	8.59	8.24667	6.43333	3.05	1.31667	2.23667	1.88333
GH_A03G2158	8.57667	7.14667	5.21667	6.12667	4.97667	4.19	2.09	1.94333	1.92667
GH_A03G2160	81.2767	97.9533	159.853	164.093	120.923	122.07	188.59	180.287	91.3467
GH_A03G2162	45.3633	26.8	38.4567	26.9367	23.2033	11.79	4.31667	6.25333	12.4267
GH_A03G2167	11.29	11.3	9.99333	16.34	11.9733	6.87	4.34	4.78667	4.10333
GH_A03G2168	11.22	9.27	10.56	8.18667	8.46	10.1333	12.53	10.0033	7.33333
GH_A03G2169	9.31667	7.66	10.15	8.08	7.98	4.17667	1.93	6.82667	10.1467
GH_A03G2171	0.05	0.0466667	0.2	9.75667	35.6333	0.336667	0.436667	0.0566667	0.986667
GH_A03G2173	17.9767	29.8233	19.1367	13.84	7.55667	30.3433	41.1467	25.1033	22.4367
GH_A03G2174	5.53667	7.69	8.39667	6.74333	7.95333	5.28333	3.07667	3.19667	3.74
GH_A03G2175	7.26667	7.87	4.96667	1.80333	5.49	3.12667	1.10333	0.993333	3.95667
GH_A03G2176	4.78667	3.81667	1.56333	0.636667	1.62333	1.80667	0.716667	1.37	0.736667
GH_A03G2177	3.31667	3.52667	5.12667	10.3733	6.89333	1.80333	1.17333	0.58	0.503333
GH_A03G2179	17.7733	11.0733	9.54667	5.48333	7.13667	4.6	1.66333	1.23667	2.09333
GH_A03G2180	14.04	10.1533	7.82333	7.64333	8.60667	5.47	2.42333	1.87333	2.51667
GH_A03G2183	20.2867	28.89	31.4267	19.96	15.6733	51.61	45.4467	42.9967	29.2167
GH_A03G2184	10.83	27.4033	18.6567	20.5	17.34	55.2367	39.5767	36.8167	18.7267
GH_A03G2185	22.2333	38.6633	83.9567	42.4333	37.6433	36.4233	57.9133	45.5833	20.9767
GH_A03G2186	4.78	5.8	5.63	5.54333	4.96	7.69333	5.49	11.7167	8.27667
GH_A03G2187	18.4033	12.74	34.5333	10.3833	23.7033	14.3133	3.78667	5.89333	85.1667
GH_A03G2189	32.4733	31.3933	34.16	34.93	39.7533	34.62	29.1667	32.76	23.9433
GH_A03G2190	6.32333	8.05667	1.95333	3.47333	7.36667	14.92	14.2067	2.05333	1.16333
GH_A03G2191	21.0933	11.8033	10.0933	11.75	16.8633	17.5	20.2233	16.9133	13.1867
GH_A03G2197	16.6233	8.98	8.76	9.98333	8.27	9.21	5.33	3.87	2.24333
GH_A03G2198	31.9633	21.4433	18.7	20.0233	22.7867	16.0667	8.14	6.91333	7.78667
GH_A03G2199	30.94	31.8933	51.33	39.0033	30.6967	34.8533	35.4667	47.9833	51.36
GH_A03G2201	26.1633	88.8233	496.71	116.663	9.09667	23.5233	8.24	7.37333	7.04667
GH_A03G2202	85.1033	46.4733	61.77	64.91	59.8567	41.6967	39.3333	45.8867	40.26
GH_A03G2206	24.7967	24.07	25.06	31.4067	17.7667	20.2833	6.75	7.79	6.29667
GH_A03G2208	36.47	38.3933	33.5567	28.2767	36.4267	31.3733	31.4033	31.1867	19.6467
GH_A03G2209	23.2833	22.1533	18.67	18.4967	7.60333	9.28667	8.83	31.0733	58.77
GH_A03G2212	9.48667	12.43	10.77	9.32	6.59667	18.5033	14.9633	4.19333	2.87667
GH_A03G2215	14.8533	12.68	11.1533	9.41	7.98667	6.29333	3.65667	2.57333	3.09333
GH_A03G2216	25.1633	14.92	42.3933	7.32	15.53	3.61	0.88	1.29	4.21333
GH_A03G2218	2.76	1.37667	1.13333	2.07	2.06667	0.31	0.12	0.28	0.3
GH_A03G2219	0.136667	0.296667	0.27	7.77333	4.39333	0.33	2.72667	0.793333	0.15
GH_A03G2220	4.94667	3.24667	2.26667	1.24	1.90333	2.92667	1.68667	1.39333	1.46667
GH_A03G2222	5.06667	3.08	14.8933	10.7167	10.83	1.13333	0.52	25.3133	28.8733
GH_A03G2223	22.74	62.6933	47.61	39.86	35.2567	98.9333	164.627	229.697	198.093
GH_A03G2225	7.97667	13.7	13.3267	14.47	11.3	18.6167	17.3667	16.31	10.17
GH_A03G2226	11.73	16.8633	14.8867	16.0867	14.6833	22.0433	16.7967	15.2633	10.03
GH_A03G2229	4.31333	3.98	4.36333	2.82333	1.93	3.95	2.98	2.12333	3.06333
GH_A03G2230	7.85333	11.75	11.52	6.48667	7.33667	19.7467	20.94	21.3067	10.13
GH_A03G2231	19.7367	19.8133	18.27	18.7967	15.8533	22.0367	23.7633	27.35	26.18
GH_A03G2232	2.92	4.33667	29.0267	44.58	38.1033	2.05667	2.05333	3.07667	7.17667
GH_A03G2233	11.1767	7.50667	11.6167	10.7067	9.23	7.06667	5.22	6.79667	4.19333
GH_A03G2234	29.34	18.8933	18.3067	19.5467	24.9733	9.63667	6.94	5.19667	7.13667
GH_A03G2235	9.01667	8.98333	7.31	9.03	11.0767	6.23333	3.33667	2.90667	2.23
GH_A03G2236	49.9333	39.45	36.2233	40.3167	38.4833	25.6533	24.94	31.23	48.54
GH_A03G2237	18.98	21.7233	14.01	16.1067	14.78	8.60667	6.85667	19.0933	8.22667
GH_A03G2238	5.6	13.4633	8.52333	7.62333	8.09	22.32	23.5633	25.31	16.54
GH_A03G2239	4.54	2.74	4.51667	4.59333	3.27667	2.37667	1.27	1.33333	1.30667
GH_A03G2240	15.0367	15.3167	15.4733	14.4367	15.44	4.85	1.62333	1.7	2.61
GH_A03G2241	13.37	42.2567	38.8167	32.4533	19.89	68.9433	61.6833	68.1833	48.63
GH_A03G2242	19.0167	23.61	14.9967	9.39667	9.38667	24.7267	17.4433	9.45333	7.49
GH_A03G2243	3.18667	2.60333	3.2	2.74667	2.81333	3.12333	3.55	3.69667	3.03333
GH_A03G2244	9.88667	8.07667	9.64333	13.9033	12.9467	4.56667	2.6	2.69667	3.24667
GH_A03G2252	5.71	3.70667	3.69667	6.17	4.7	2.92667	0.82	1.07667	0.276667
GH_A03G2259	0	2.05333	0.596667	0.333333	0.153333	5.72	10.0667	8.98	1.42667
GH_A03G2261	0	2.08667	1.28333	0.61	0.0766667	4.29667	10.5	2.03	0
GH_A03G2262	17.0567	13.8167	1.14	9.17333	11.8367	11.5133	14.2933	15.5967	5.88
GH_A03G2263	21.4533	45.79	60.7467	31.04	18.94	68.81	79.57	77.64	36.1867
GH_A03G2264	18.3967	29.0133	41.3633	43.1067	30.78	27.6667	20.8633	20.1933	24.3333
GH_A03G2265	51.2467	40.2567	51.07	26.2467	38.9833	12.4433	2.19333	1.38	2.39667
GH_A03G2266	16.91	12.7567	12.0567	10.7467	9.36	7.18	5.03	4.30667	4.2
GH_A03G2267	19.3767	12.8367	14.7467	22.09	16.9133	12.08	7.21667	5.91333	6.45333
GH_A03G2268	25.72	41.5833	44.52	64.7367	101.2	53.78	50.6333	52.2867	53.3433
GH_A03G2269	4.44667	3.55	7.99333	2.25333	2.44	2.20667	1.89	2	2.01333
GH_A03G2270	16.5067	12.54	18.4233	17.9833	12.5267	12.2267	13.8133	18.5933	27.3833
GH_A03G2273	5.76667	4.36333	4.53	4.00333	4.31667	3.08667	1.57333	0.823333	1.54333
GH_A03G2274	0.68	2.21667	3.47667	1.84333	0.856667	6.04667	7.58667	1.53	1.28333
GH_A03G2275	6.55333	10.5233	0.223333	0	0.306667	6.21	0.133333	0.146667	0.15
GH_A03G2278	8.06667	4.65667	3.01667	4.67667	9.52667	1.19667	0.14	0	0.07
GH_A03G2280	35.4033	23.92	50.2967	31.71	30.0267	6.01	0.763333	0.256667	0.76
GH_A03G2281	2.59667	1.16667	2.77333	6.15333	9.7	0.556667	0.223333	0.23	0.676667
GH_A03G2282	17.9433	16.61	13.0567	14.49	16.4767	16.9933	11.5533	14.6367	8.52667
GH_A03G2283	1.19333	4.39667	10.2733	9.15667	5.34667	6.29333	13.8633	41.1533	20.13
GH_A03G2286	2.02667	3.24	2.01667	1.24333	1.49	1.4	1.68667	2.42333	1.07
GH_A03G2288	16.2133	18.9733	20.5767	23.5567	17.7833	15.7433	10.62	17.6933	19.2167
GH_A03G2289	8.54667	4.23333	4.47	4.85333	3.66667	1.76	1.27	1.74333	2.57333
GH_A03G2290	2.19667	0.526667	0.1	0.12	0.95	0.296667	0.0266667	6.53333	12.6767
GH_A03G2291	51.5333	26.9433	4.59667	1.43667	2.10667	5.62	0.346667	0.116667	0
GH_A03G2292	26.6333	17.8767	8.1	21.5667	51.06	4.75667	5.71667	13.2333	11.85
GH_A03G2293	3.08333	3.06333	4.38333	14.93	9.18	5.61333	5.47333	6.01667	3.10667
GH_A03G2294	12.13	11.6133	11.71	15.51	10.6333	10.09	10.7133	10.8933	9.78
GH_A03G2295	55.2967	32.99	24.1567	26.75	27.5867	18.7367	8.97	8.67333	10.7767
GH_A03G2296	15.14	9.71	10.4767	9.25333	8.28667	9.19	7.59667	5.33667	4.23667
GH_A03G2297	28.4933	26.96	31.56	18.4733	16.6	17.7833	25.5567	16.4267	15.1267
GH_A03G2299	13.1067	7.94667	7.10667	10.14	6.72	4.53667	2.58333	1.84667	1.72
GH_A03G2300	2.69333	1.54333	1.15333	1.49667	0.646667	0.84	1.59667	1.15	0.786667
GH_A03G2302	2.68333	2.48667	4.33	9.97667	5.65667	1.01	0.0466667	0.0766667	0.286667
GH_A03G2303	8.52333	7.59667	10.55	22.1633	40.52	3.65	1.98667	1.5	2.16
GH_A03G2304	10.7967	11.0567	11.3267	6.68333	5.10667	6.19	2.57667	2.42	3.77667
GH_A03G2306	72.3233	53.2867	62.1867	29.8667	22.5467	21.6767	15.9533	28.2533	32.0233
GH_A03G2307	10.8033	7.25	5.29	5.22667	6.26	5.29667	6.08	5.51667	4.46333
GH_A03G2308	13.07	6.57667	6.00333	6.81333	20.0267	1.17	0.206667	0.263333	0.23
GH_A03G2318	0.13	0.763333	0.196667	0.0466667	0.05	5.69667	8.02333	1.04	0.27
GH_A03G2325	2.41667	2.63	2.18	1.89333	2.03	2.52667	1.13667	0.73	0.773333
GH_A03G2326	1.84	2.52	4.90667	11.41	9.29667	2.11	0.146667	0.47	2.79
GH_A03G2331	32.67	19.6	17.67	23.7667	21.4933	5.08333	0.85	0.303333	0.463333
GH_A03G2332	14.34	7.13	15.23	6.3	5.21333	7.37	0.94	0.143333	0.26
GH_A03G2336	16.59	13.2333	26.25	24.6167	25.72	2.82667	1.14	0.623333	2.81333
GH_A03G2338	9.25	6.55667	3.72333	5.01	5.57333	3.45333	0.976667	3.11667	3.63333
GH_A03G2339	4.02667	5.46667	4.60333	10.8167	21.99	6.29333	8.52	6.18333	4.26333
GH_A03G2340	5.51333	8.02	9.13333	6.71333	4.9	6.61667	3.97667	5.31667	3.25333
GH_A03G2342	17.5067	19.9233	17.98	20.73	12.8933	17.4233	18.6233	18.3433	10.5567
GH_A03G2343	9.86333	5.8	5.77667	4.71333	6.23333	3.40667	3.76333	5.02333	5.73333
GH_A03G2346	23.4467	15.3833	26.7333	39.2567	32.8667	5.83667	1.12667	0.846667	1.28333
GH_A03G2347	2.98667	2.83667	2.41	3.55	2.72333	1.93	2.33333	2.00667	3.48
GH_A03G2348	6.94	9.41333	6.76	6.89667	6.50333	9.25667	6.21667	4.73667	5.88333
GH_A03G2349	1.43333	15.66	9.16333	4.03667	3.50667	2.83333	1.23667	1.51333	4.48667
GH_A03G2350	23.2433	18.4867	12.69	13.86	18.2033	8.46667	4.64667	4.39667	6.13333
GH_A03G2351	11.7767	14.7467	12.9133	9.43	4.34	13.1967	13.9033	12.8567	11.5567
GH_A03G2352	12.42	8.75667	8.20667	8.33	7.95	6.29667	4.50667	5.45	4.94
GH_A03G2353	2.57667	5.89333	1.22667	1.24667	1.57	8.34667	6.94333	2.41667	1.73
GH_A03G2354	20.3733	8.20667	4.45333	12.1767	15.74	4.27333	3.73	3.82333	2.28
GH_A03G2355	13.24	9.43	8.68333	9.53333	12.32	6.68333	6.95667	7.15333	9.28667
GH_A03G2356	25.7867	11.95	12.7867	10.59	14.7533	6.38	2.77333	1.91333	2.14333
GH_A03G2357	0.283333	0.34	0.253333	0.2	0.323333	0.386667	7.98667	0.386667	0
GH_A03G2358	2.79333	5.39667	3.64667	4.69333	5.26667	6.22667	5.49	4.63667	4.49
GH_A03G2359	4.56	5.16333	7.11	6.02667	4.23	4.18333	3.79	4.67	3.48333
GH_A03G2361	7.43	8.34333	5.24	4.58667	6.68333	14.1867	9.75	8.15667	16.06
GH_A03G2364	32.7267	21.02	56.27	9.16	9.02667	5.58	4.14	4.01667	12.66
GH_A03G2365	13.5267	19.1767	22.5833	10.5533	10.1167	6.66	1.34333	1.82333	8.27667
GH_A03G2371	0.133333	0.263333	0.776667	11.1667	8.73	0.256667	0.09	0.383333	0
GH_A03G2372	17.9367	17.4267	20.7133	17.4867	12.14	16.5533	11.85	14.1167	10.9633
GH_A03G2373	24.3933	11.7867	7.1	35.7967	28.8967	2.85	0.15	0.106667	0.136667
GH_A03G2375	32.5033	26.13	25.3567	14.3067	16.1667	18.5	7.42333	8.80333	8.02333
GH_A03G2376	6.90667	4.3	5.93667	6.88	6.88667	2.98	4.65	4.68333	3.76
GH_A03G2377	15.66	13.7333	15.85	26.4267	22.9833	9.52667	16.7267	45.8567	60.4433
GH_A03G2378	81.9233	66.75	66.58	57.5567	64.49	72.9733	120.33	121.113	131.7
GH_A03G2379	4.61333	2.58333	4.81333	5.21333	6.55333	1.55333	5.53667	1.75	1.69
GH_A03G2381	15.52	13.57	12.2033	14.1633	11.5233	8.91667	5.46	6.85667	9.24333
GH_A03G2384	0	0	0	6.81	4.44	0.263333	0	0	0
GH_A03G2387	10.8567	8.02333	6.46333	8.00333	7.64667	4.47333	3.31667	3.76	4.16333
GH_A03G2388	0.6	1.76667	4.91333	12.39	6.57	0.593333	0.293333	0.47	4.57
GH_A05G1507	1.67667	3.29	2.81	1.07	0.856667	2.02333	1.37667	2.14333	1.72
GH_A05G1508	36.5967	27.4967	17.1133	13.3233	13.1767	31.0067	21.28	19.9767	14.33
GH_A05G1509	0.0833333	0.0633333	0.506667	23.94	22.3133	0.33	0.333333	0.06	0.626667
GH_A05G1511	42.88	36.0467	64.8267	36.2533	48.2033	13.0133	8.97333	27.3933	76.31
GH_A05G1514	32.57	31.47	20.7767	25.18	30.19	25.3033	16.6467	13.4133	13.1933
GH_A05G1515	5.95	3.4	5.75333	3.86	3.88333	2.08667	1.42667	0.996667	2.17
GH_A05G1517	12.9867	9.64667	6.68	7.18333	6.55	4.85	2.46667	2.81	3.61667
GH_A05G1518	17.1267	15.7833	12.7133	7.62667	6.66	8.98667	6.45333	4.26333	2.99333
GH_A05G1519	42.1967	47.65	48.17	43.9067	49.9033	75.9667	100.527	118.963	65.18
GH_A05G1520	8.31667	4.28333	5.61667	3.24	4.23333	2.28	1.59	1.35667	1.41667
GH_A05G1522	10.08	10.0367	8.90333	13.2967	15.1833	7.74333	3.44	1.13667	1.99667
GH_A05G1524	3.21	2.85667	4.07	6.7	2.61667	2.28333	8.08	17.3433	8.30667
GH_A05G1525	37.8667	21.6533	17.6967	21.9567	25.9367	12.7033	8.29	7.01	9.83
GH_A05G1527	0.823333	0.283333	1.68333	17.1867	5.57333	0.27	0.1	0	0.133333
GH_A05G1528	2.65333	2.45	1.9	2.63333	2.49667	1.86667	1.04333	1.23	1.15667
GH_A05G1529	0.35	0.603333	0.22	0.533333	3.14333	1.54333	2.56	0.47	2.84
GH_A05G1530	7.16667	4.43333	4.70333	7.24667	8.15	2.09667	0.9	1.92333	4.20333
GH_A05G1531	15.75	21.6567	1.97	0.263333	0.473333	19.7467	2.22667	0.583333	1.09667
GH_A05G1532	4.79333	3.39	2.50667	3.26667	4.26333	2.72667	1.22333	2.11	1.87667
GH_A05G1533	3.96	3.24	5.84	3.74667	4.56333	1.02333	0.99	0.483333	1.07
GH_A05G1534	2.36667	2.02667	3.98667	1.57	4.15667	0.46	0.18	0.193333	0.446667
GH_A05G1535	1.67	6.24	0.416667	0.366667	0.206667	4.14333	0.683333	2.26667	1.41
GH_A05G1537	26.8567	28.2333	30.91	35.8733	47.1933	23.08	20.36	22	16.2833
GH_A05G1538	15.32	6.96333	5.21333	5.85667	13.6567	1.23333	0.113333	0.193333	2.07333
GH_A05G1539	15.9233	21.7667	20.6467	20.0933	19.7133	22.75	14.9367	14.92	16.4167
GH_A05G1542	26.5667	30.9233	37.4967	26.23	22.82	47.22	32.7667	27.9567	9.17333
GH_A05G1544	25.2967	0.823333	0.05	15.6633	55.12	0.393333	0	0.0466667	0
GH_A05G1545	6.09667	2.4	2.12	1.09333	0.57	0.69	0.0566667	0.26	0.606667
GH_A05G1546	8.01667	27.2933	6.25	7.43333	8.04667	68.93	53.1067	21.4933	5.70667
GH_A05G1547	63.0833	37.2	35.9333	53.41	50.0267	22.1033	11.66	10.6533	10.0067
GH_A05G1549	6.28333	5.71667	9.88667	30.8467	31.61	1.22	0.0766667	0.14	0.32
GH_A05G1552	0.75	2.60333	0.02	0	0.0566667	4.29	2.11333	1.06333	1.29333
GH_A05G1559	2.19667	1.02	0.54	0.276667	0.0533333	0.383333	0.13	0.08	5.38333
GH_A05G1561	18.2067	16.4667	14.44	11.99	9.75667	22.0567	23.2933	43.9233	41.8367
GH_A05G1564	1.34	2.63	2.17333	6.78333	4.49	0.686667	0.33	0.13	1.37667
GH_A05G1565	5.34	5.13	6.01667	5.73667	5.86667	4.34333	4.01	4.15333	3.17
GH_A05G1566	12.3033	8.12667	11.0467	1.31333	2.35333	2.05	0.67	1.02333	0.74
GH_A05G1567	14.1433	15.1967	21.2067	16.2433	15.7333	12.5033	4.44	3.51667	2.66333
GH_A05G1572	32.7433	52.6133	31.0133	274.707	155.23	21.4967	9.31	10.22	5.59333
GH_A05G1573	2.50667	2.45	2.39	2.82	2.24333	1.21667	1.03333	0.88	0.916667
GH_A05G1577	10.3133	21.0133	22.04	5.35333	3.12	46.9533	115.77	188.807	69.4167
GH_A05G1582	0.83	2.39333	2.46667	2.05667	4.99	0.623333	0.12	0	0.0266667
GH_A05G1584	115.833	225.4	4.30667	3.77	4.03667	524.64	187.167	20.1133	8.01
GH_A05G1585	4.1	14.0333	98.2467	7.67667	0.423333	3.51	2.15667	0.176667	0.636667
GH_A05G1590	8.89333	12.3533	12.03	8.92667	8.62333	9.16	7.29333	9.76	9.67333
GH_A05G1591	5.00333	6.02333	4.19667	3.16333	2.75	9.38667	6.85667	2.18667	0.353333
GH_A05G1592	18.0633	18.2967	18.5067	19.5533	23.6333	25.6567	44.21	51.75	56.7167
GH_A05G1593	15.9033	10.36	6.16	3.29333	6.17	9.08	18.6767	11.8267	4.79333
GH_A05G1595	0.2	0.786667	0.786667	8.76333	38.6133	0.786667	0.683333	27.39	65.7
GH_A05G1596	0.0766667	0.05	0.14	0.0666667	0	0.106667	0.06	3.49	11.8633
GH_A05G1597	12.4533	6.42	5.13333	7.30667	13.45	1.62333	0.35	0.193333	0.78
GH_A05G1598	2.1	1.73667	1.96	1.76	1.09667	0.96	0.78	0.48	0.72
GH_A05G1599	17.93	43.7833	45.1833	94	26.4833	64.7533	104.647	159.433	92.3
GH_A05G1600	14.17	14.03	11.2	6.74333	5.58	13.5167	8.6	6.3	4.34333
GH_A05G1601	3.83333	3.17667	5.49667	5.40333	4.45333	1.51	1.79	1.84333	1.52667
GH_A05G1602	166.033	2856.34	111.54	71.2433	68.1233	7801.35	18943.7	13403.8	5766.6
GH_A05G1603	6.05667	6.41333	2.13	3.54	1.48667	8.01333	8.78667	7.24667	2.33333
GH_A05G1604	24.5667	20.2333	22.8367	26.03	18.19	12.2967	11.1933	14.2667	26.1933
GH_A05G1605	0.22	1.10667	0.21	0.343333	0.07	2.40333	4.89	1.11667	0.513333
GH_A05G1606	24.0067	35.16	8.7	23.4767	73.5333	36.0867	46.96	52.53	75.7
GH_A05G1607	13.02	12.59	10.8267	8.42667	9.66333	9.01	6.63	5.39333	6.13
GH_A05G1608	10.6067	10.33	9.66	5.35	5.05	9.02667	15.6867	8.94333	8.81667
GH_A05G1609	20.81	33.67	42.2333	37.4233	30.5967	50.6067	36.6933	41.6733	32.7133
GH_A05G1610	2.41333	4.06667	2.62	2.22	3.56333	8.98333	12.8667	13.83	5.97
GH_A05G1611	10.1233	9.87	7.10333	4.77333	3.41	16.41	43.2267	28.5567	4.80333
GH_A05G1612	72.2267	49.3033	50.9367	44.5367	39.5067	23.7267	18.98	21.0233	18.0133
GH_A05G1613	9.78333	6.52333	0.826667	2.00667	8.3	4.04	1.67	1.26667	1.62333
GH_A05G1614	0.373333	0.703333	0.576667	6.52667	9.06333	0.243333	0.04	0.0266667	0.293333
GH_A05G1615	0	0	0.37	7.77	7.24	0.0833333	0.0166667	0.01	0.06
GH_A05G1616	7.05333	4.29667	4.9	4.40333	8.87333	2.48333	0.506667	0.32	0.936667
GH_A05G1617	29.55	13.87	7.16	12.17	11.72	5.01333	4.88333	4.73667	3.80667
GH_A05G1618	5.91333	9.31	20.0633	9.32	63.94	3.08	0.806667	0.306667	0.313333
GH_A05G1619	4.80667	9.38	12.3533	7.63667	7.38	12.6833	13.4467	17.5267	13.6867
GH_A05G1620	40.7533	20.2567	25.18	30.8567	28.29	5.88	1.11	1.27	3.55667
GH_A05G1621	2.93667	1.93667	2.77667	1.49	0.936667	0.693333	0.316667	0.13	0.276667
GH_A05G1622	0.81	2.18333	3.38667	0.76	0.826667	2.7	3.48	2.40667	1.84
GH_A05G1623	9.86333	9.63333	8.67667	9.21	8.70667	8.32667	3.68	4.34667	3.49667
GH_A05G1624	18.5167	16.1067	15.73	12.3067	12.58	4.74	1.28667	2.13667	2.99667
GH_A05G1626	3.07333	0.916667	1.43667	1.65333	1.62	0.573333	1.10667	0.413333	0.576667
GH_A05G1627	11.1133	23.59	37.8167	42.9433	28.24	11.9433	24.7133	30.95	28.26
GH_A05G1629	1.78	0.543333	1.95333	2.26667	3.46667	0.663333	0.236667	0.46	4.24
GH_A05G1630	7.87	6.20667	7.44	4.04333	4.24333	9.94333	12.65	6.13667	1.72
GH_A05G1631	10.8433	13.6733	24.4633	22.02	9.72333	16.3933	19.7733	7.98333	7.09
GH_A05G1634	0.0466667	0.266667	3.74667	8.00333	2.8	0.02	0	0	0
GH_A05G1637	5.19667	6.27	7.22333	7.06333	9.63333	5.73333	6.03333	4.87667	7.20333
GH_A05G1639	9.06333	5.48	7.73	5.6	5.40667	4.91667	5.07	2.98	3.62
GH_A05G1642	1.58	0.556667	1.42	1.38	2.15667	1.19	2.63333	1.88667	0.116667
GH_A05G1643	56.41	24.6833	9.00333	20.9167	32.1767	11.1667	3.89667	0.14	0.136667
GH_A05G1644	9.43333	4.32333	2.1	2.92	3.75333	1.36	0.166667	0.506667	1.4
GH_A05G1645	12.0867	8.90333	7.10333	12.8233	16.8867	9.91667	7.91	6.46333	19.17
GH_A05G1646	15.72	22.4067	33.87	30.9067	22	14.3533	8.42667	17.44	29.3933
GH_A05G1647	14.6	8.12333	3.52667	0.746667	2.39333	4.89333	1.1	0.546667	1.34333
GH_A05G1648	2.34667	1.54667	1.90667	1.50667	1.41333	0.873333	0.836667	0.336667	0.63
GH_A05G1649	13.71	6.71	4.84	6.26	6.87	2.41333	0.473333	0.4	1.55333
GH_A05G1651	29.6967	25.0933	31.82	22.23	19.4133	17.2867	12.1533	15.2133	19.4767
GH_A05G1655	17.5933	62.9067	16.6067	6.05667	3.2	155.93	317.713	210.463	56.69
GH_A05G1656	37.12	30.48	27.4467	28.0333	28.9967	22.13	12.9967	13.3367	13.11
GH_A05G1657	2.16667	1.72333	11.5067	8.53667	8.23	1.29	1.21	5.63	9.73667
GH_A05G1658	21.6167	17.02	14.6667	20.2667	26.37	12.13	10.57	10.7867	13.5033
GH_A05G1659	1.39	2.19333	1.82	1.05	0.83	2.79333	2.03667	1.60333	1.13667
GH_A05G1660	28.01	17.4333	15.34	15.79	19.1633	17.3067	13.68	14.4067	10.5333
GH_A05G1662	0.756667	1.32667	4.57667	15.8	8.74333	2.13667	2.32333	1.72333	0.6
GH_A05G1663	9.86667	10.3667	10.0433	6.82	5.84333	11.7833	9.04333	9.83	5.79
GH_A05G1665	10.6433	7.50667	6.98333	6.93	23.1133	4.67	2.06667	1.33	5.04333
GH_A05G1666	10.71	23.1333	1.59333	4.08333	0.973333	33.2633	63.6233	56.9433	66.6333
GH_A05G1668	23.2533	15.5933	12.92	29.8233	29.3033	6.82333	6.73	9.99667	4.70667
GH_A05G1669	1.22	1.35333	2.10333	3.01667	1.78333	1.85	1.28667	1.29667	1.25667
GH_A05G1673	1.17	1.35	1.85	1.91667	4.72333	0.39	0.36	16.62	31.5133
GH_A05G1674	1.63	0.776667	0.0666667	2.58667	4.14	0.216667	1.83333	0.56	0
GH_A05G1675	5.27	9.88667	6.45667	3.67	3.45	3.68667	1.84667	0.973333	1.65667
GH_A05G1680	6.85333	5.69	20.5067	1.30667	2.42333	2.07	3.08333	2.99667	1.36
GH_A05G1681	946.973	871.423	948.26	179.383	11.37	684.02	513.333	150.42	49.0767
GH_A05G1684	16.9967	8.19667	6.86667	20.9267	19.09	2.84667	0.69	0.596667	0.29
GH_A05G1685	18.8567	23.0433	21.0367	70.4733	63.1033	8.12333	2.97333	49.34	76.3067
GH_A05G1686	10.9933	11.4	14.5833	15.7133	16.08	8.44667	9.22	21.9167	34.44
GH_A05G1687	1.60667	1.4	3.87667	1.66	1.82667	0.37	0.0333333	0.0266667	0.0766667
GH_A05G1689	1.5	1.57	1.49333	3.22667	6.61333	0.52	0.0766667	0.07	0.123333
GH_A05G1690	2.85667	1.52667	2.82667	2.86	2.33667	1.79333	1.14	0.63	0.713333
GH_A05G1691	7.9	9.28667	11.59	7.50333	7.01	6.33333	4.70667	5.09667	7.52333
GH_A05G1694	10.67	6.44667	5.47333	0.82	2.91333	1.78333	0.1	0.503333	5.38667
GH_A05G1695	5.97	4.89	3.91	2.31333	2.39333	1.55	0.516667	0.34	0.66
GH_A05G1696	5.73	5.03	8.31	1.68667	1.54333	1.53333	0.383333	0.336667	0.9
GH_A05G1697	16.85	31.0367	21.5267	8.84333	6.88667	54.35	49.52	16.43	7.2
GH_A05G1698	14.9867	19.4067	27.78	29.89	16.6933	20.1733	22.7733	29.8933	37.76
GH_A05G1699	12.24	6.62667	2.73	0.306667	0	1.54	0	0.0866667	0
GH_A05G1701	6.51333	5.78667	6.01667	3.21333	2.77	4.45	3.94333	3.15	2.06333
GH_A05G1703	10.3233	17.1367	30.0533	28.4733	22.9467	20.2933	24.5433	31.9867	27.5467
GH_A05G1705	4.15667	4.00667	12.54	6.96333	3.81	1.10333	0.0366667	0.0766667	0.13
GH_A05G1707	25.0833	20.58	13.8733	14.61	5.54	4.83	1.15	5.27	3.37333
GH_A05G1708	1006.89	1584.73	6735.8	1492.28	914.903	375.963	21.0033	10.5367	20.05
GH_A05G1709	4.51	5.18	3.83	4.4	6.23333	3.20667	1.23	1.12	1.12667
GH_A05G1710	17.6333	13	14.6267	10.8233	10.07	9.65	4.78333	4.23	7.32333
GH_A05G1711	11.6133	10.2067	12.9867	9.87	10.2433	5.02667	2.43	3.08667	4.62667
GH_A05G1712	0.733333	0.583333	5.24667	7.41333	8.08333	0.15	0.26	0.226667	1.55
GH_A05G1713	0.0466667	0.0433333	0.376667	1.8	5.03333	0.13	0.466667	8.35667	40.9967
GH_A05G1714	6.85333	5.59	8.32667	9.33667	5.23667	5.54333	9.18667	12.35	3.55667
GH_A05G1717	31.3733	24.67	18.46	23.5833	59.6633	20.94	9.60333	4.3	4.95
GH_A05G1718	10.7033	9.64	8.89667	50.3467	18.9767	7.93333	7.13333	7.60333	2.17667
GH_A05G1719	21.63	13.5667	13.9967	18.9867	16.2867	10.7933	7.08333	5.15333	3.62
GH_A05G1720	9.80667	7.18333	12.0567	3.70333	3.4	9.36667	6.89667	3.45667	1.85
GH_A05G1724	4.55667	3.81667	0.223333	0.39	0.0833333	1.84667	0.283333	0	0.383333
GH_A05G1732	5.94667	8.28333	8.29333	19.8167	13.8967	10.1533	33.3233	42.4433	20.8867
GH_A05G1733	8.8	7.77	9.19	26.6667	21.84	8.25	8.98333	4.09	3.52
GH_A05G1734	29.46	24.74	20.5367	23.7167	22.1	26.76	15.1133	14.7467	10.1
GH_A05G1735	17.2267	16.23	13.4933	18.3133	15.2	12.7967	6.76667	6.73333	5.27
GH_A05G1737	35.4433	45.81	47.29	47.43	48.85	55.28	77.4433	58.0033	48.6433
GH_A05G1738	10.8133	9.46667	17.8667	10.14	4.96333	2.86667	0.346667	0	0.343333
GH_A05G1739	21.6367	32.96	32.05	20.4933	14.8333	49.1033	48.98	51.0533	33.8633
GH_A05G1740	11.73	13.3767	15.84	7.09	10.61	5.63333	3.46667	10.39	13.3333
GH_A05G1741	14.3067	8.58	16.03	8.38667	7.31	2.44667	0.69	1.60333	1.77333
GH_A05G1742	11.9767	15.9067	20.0067	17.2167	13.06	16.33	10.7733	13.14	9.68667
GH_A05G1743	5.15667	4.23333	5.82667	10.7333	6.05333	3.06333	2.52333	2.85	4.03667
GH_A05G1744	7.07667	32.65	12.24	23.0167	16.43	27.1667	0.603333	2.34333	17.4267
GH_A05G1746	17.22	37.5333	59.7533	24.27	8.84667	46.92	46.9033	69.35	31.4767
GH_A05G1748	21.85	18.28	14.5	9.34333	7.99667	28.1667	23.2667	11.7533	8.12667
GH_A05G1749	28.5533	35.48	32.61	11.2367	8.06667	66.6667	70.6733	74.5767	68.98
GH_A05G1750	19.1167	25.72	15.43	10.2433	10.7833	35.84	32.6633	30.2067	23.5167
GH_A05G1751	17.4433	12.6867	21.0367	9.12	6.64667	4.24333	4.63333	4.90667	4.79667
GH_A05G1752	10.4733	11.95	11.71	15.44	11.6333	10.5067	9.47667	7.23667	5.88
GH_A05G1753	18.04	24.8933	21.8533	13.4567	9.85333	28.3767	25.9467	19.76	13.23
GH_A05G1754	9.14333	4.39667	1.67667	4.34667	5.35	3.58667	3.25667	1.30667	1.10333
GH_A05G1755	7.56333	4.44667	2.37	6.7	10.82	4.40667	4.94333	1.54	2.93333
GH_A05G1757	12.4733	13.1233	20.98	22.2433	24.3333	7.46667	10.9933	11.7633	29.1033
GH_A05G1758	3.29333	4.93	4.70667	5.22667	5.90667	9.41	11.72	21.2767	26.8533
GH_A05G1759	21.3467	10.56	13.8033	12.06	12.3833	4.20667	1.96667	2.71333	4.70333
GH_A05G1760	9.48667	6.05667	5.96667	9.13667	9.25667	4.65	2.17667	1.40667	1.59
GH_A05G1764	0.0433333	14.4067	0.246667	0.516667	0.0466667	46.4267	53.3367	27.6233	4.55333
GH_A05G1768	14.6167	5.22	0.07	1.52	5.45	1.58	0.06	0.12	1.04667
GH_A05G1769	0.07	0.433333	1.50333	40.92	257.163	1.32667	0.06	0.203333	0.386667
GH_A05G1770	26.4667	32.08	33.5233	19.5367	26.6067	50.8533	31.3833	10.3733	8.73667
GH_A05G1776	8.59	22.22	17.62	12.8567	7.02	39.5633	45.7967	54.4933	54.8
GH_A05G1777	12.31	8.06333	11.2133	6.74	9.32667	3.46333	4.31667	3.02	5.33333
GH_A05G1779	39.79	22.35	29.53	19.3767	25.3267	9.68667	8.59333	6.42	8.70333
GH_A05G1780	5.09333	4.02333	6.35	3.63667	3.26667	4.7	2.91667	1.23	0.78
GH_A05G1781	39.0433	27.8	30.89	18.5733	26.7833	16.71	9.81333	7.88	10.1067
GH_A05G1782	24.5733	22.5467	26.4333	20.05	19.2433	12.18	13.81	13.5967	12.17
GH_A05G1783	11.7833	10.0267	7.35333	12.3633	12.2567	7.66333	2.82667	1.8	2.70667
GH_A05G1784	5.13	11.2333	0.1	0.256667	0.333333	26.5767	8.08667	0.143333	0.266667
GH_A05G1785	7.17	5.51333	5.96	3.56333	5.18333	4.2	2.8	1.55333	1.63333
GH_A05G1786	11.7767	8.65333	12.65	10.55	7.11667	5.68333	3.24333	4.05	4.68
GH_A05G1787	21.82	11.7633	11.47	17.3733	13.9467	10.0033	1.84	0.74	0.8
GH_A05G1789	13.1333	13.0567	22.39	11.75	9.52333	10.0867	5.44667	4.04333	6.20333
GH_A05G1790	4.41667	4.78	5.22667	5.52	4.26	3.19333	2.69333	2.52333	2.66667
GH_A05G1791	5.32	2.68667	1.96667	2.78	4.71	0.666667	0.176667	0.153333	0.126667
GH_A05G1793	8.4	4.75667	4.73667	10.9867	7.51	3.61667	3.97667	1.42333	1.17333
GH_A05G1794	13.7167	12.5133	11.69	32.7767	25.0267	13.1933	13.0967	4.35	4.03333
GH_A05G1795	14.8833	11.0867	11.0633	11.4933	11.9633	7.60333	3.65	2.64	4.63333
GH_A05G1796	3.64333	2.12667	1.61	1.52667	1.42667	1.63667	1.07333	0.27	0.326667
GH_A05G1797	2.51	2.42333	1.33667	1.17333	2.08333	1.15	0.6	0.876667	3.66333
GH_A05G1798	42.6267	48.0833	48.32	69.7833	59.8167	32.17	17.2167	14.1467	37.38
GH_A05G1800	20.41	10.45	14.6833	68.93	38.1967	2.41	0.183333	6.13667	4.38667
GH_A05G1802	2.19	1.52667	0.913333	0.823333	1.02333	0.893333	0.893333	0.696667	0.343333
GH_A05G1803	30.6267	16.1233	18.4433	14.6467	19.1267	14.5733	10.3933	7.15333	14.1367
GH_A05G1804	6.35333	6.72667	20.62	29.4367	29.9867	8.15	9.13333	14.1033	10.8133
GH_A05G1805	0.286667	6.02667	0.196667	0.233333	0.213333	17.0533	9.04667	2.25667	1.23
GH_A05G1806	7.86333	7.03	9.22	5.73333	7.25333	5.46667	7.33667	7.77667	4.73333
GH_A05G1807	13.4733	13.21	5.97667	10.1067	6.18333	10.71	13.59	19.4533	16.98
GH_A05G1808	6.85	5.83667	6.16333	3.46	3.40333	3.39333	1.36667	1.50333	1.40667
GH_A05G1809	8.45667	6.83667	6.17667	7.54667	6.31	5.08333	3.32	3.48333	2.65667
GH_A05G1811	1.85667	1.81333	2.22667	1.57667	2.32333	4.22333	9.13667	6.77333	7.89333
GH_A05G1813	25.1733	24.4733	182.727	322.297	142.85	18.1533	22.7533	340.973	922.863
GH_A05G1815	2.99667	2.86667	4.64	2.41667	2.73	3.82333	4.22	3.51667	2.93333
GH_A05G1816	7.25333	7.89	7.9	7.03	5.57333	7.31667	5.91333	3.36333	4.17667
GH_A05G1817	1.30333	6.25333	15.81	12.7333	5.18	7.49333	64.5833	31.1267	6.09333
GH_A05G1818	39.9567	54.74	46.05	47.6333	46.9667	61.7033	40.38	36.4133	21.2
GH_A05G1819	8.18667	6.57	7.69333	5.43667	5.13333	4.33333	2.08667	1.95667	2.33
GH_A05G1820	13.0933	8.24667	5.07333	0.81	0.73	3.32333	0.42	0.306667	0.306667
GH_A05G1822	0.586667	0.123333	1.17333	14.0167	3.10667	0.0633333	0	0.0733333	0.22
GH_A05G1824	3.23	1.23667	3.99333	4.85667	8.42	0.46	0.166667	0.0733333	0.323333
GH_A05G1826	29.6733	16.6633	17.1133	16.7233	34.4133	11.3433	4.25333	1.13	1.72667
GH_A05G1828	0.223333	1.29667	11.63	7.50667	7.12	0.416667	0.313333	2.08667	10.6533
GH_A05G1829	7.36	5.52667	6.59667	6.27	4.21333	4.93667	4.03667	3.70667	2.55667
GH_A05G1830	11.0567	10.9133	13.8067	16.28	15.0633	9.00667	6.45	7.75333	7.88
GH_A05G1831	4.30667	3.23667	3.19667	3.38	2.7	1.45	1.06333	1.06	1.37667
GH_A05G1834	12.51	14.69	18.2867	15.7833	13.1333	6.19	0.856667	7.76	16.1367
GH_A05G1835	4.27	5.82667	5.66667	4.81333	7.81333	2.37333	4.10333	19.2667	56.82
GH_A05G1836	1.72333	2.03333	2.59667	1.13667	1.20333	1.21667	1.5	2.80667	2.24333
GH_A05G1837	16.7233	17.6433	19.4933	1.66333	1.82667	3.7	0.0966667	0.0533333	0.186667
GH_A05G1838	0.0233333	0.116667	0.143333	2.50667	1.95333	0	0.02	6.69	11.02
GH_A05G1840	7.67	1.63667	4.44333	1.21	1.99333	1.03	0.706667	1.71667	1.99333
GH_A05G1843	0.456667	1.44667	2.97667	0.26	0.126667	0.586667	4.12	1.07333	0.1
GH_A05G1844	31.27	49.5833	54.55	36.3167	38.14	64.4667	98.48	113.27	85.4433
GH_A05G1845	6.39	5.6	4.85	3.06667	4.48	4.11333	2.85	2.87667	1.74667
GH_A05G1846	10.9967	9.37667	9.41	7.06	6.41	6.97	5.42	3.77667	4.10333
GH_A05G1847	10.7	9.48667	8.37	8.33667	9.22	9.72	8.80667	9.17	6.82667
GH_A05G1848	33.4967	20.65	22.34	16.9333	20.9633	13.42	10.88	15.9367	16.7133
GH_A05G1849	9.58667	5.83333	5.69	14.43	15.52	1.25333	0.243333	0.193333	0.88
GH_A05G1852	8.47333	3.67667	1.68333	4.21667	5.00333	0.733333	0.0633333	0.0466667	0.106667
GH_A05G1853	11.3367	9.09	7.63	10.3367	9.4	5.79333	7.09667	7.63333	6.44333
GH_A05G1854	23.3433	15.6833	12.75	12.9867	14.0333	10.0433	4.81	4.86667	4.67
GH_A05G1855	0.693333	1.08333	0.0933333	0.0866667	1.55667	0.243333	0.246667	3.59	34.54
GH_A05G1856	3.27	5.91667	15.75	10.27	8.89	2.55	0.343333	0.666667	9.73667
GH_A05G1857	5.64	2.46	5.38333	1.35333	0.573333	1.74	0.373333	0.05	0.713333
GH_A05G1860	21.5067	77.2867	80.8567	41.7467	32.4067	137.743	202.233	249.29	206.567
GH_A05G1861	9.94333	5.1	5.11333	9.05333	7.04	2.93667	1.26333	2.83	4.14
GH_A05G1865	24.74	14.9933	6.29	1.81333	8.32	4.88333	0.75	0.136667	0.806667
GH_A05G1866	22.35	12.1067	17.0233	16.4833	10.14	9.43	7.25	5.27	5.27333
GH_A05G1867	23.69	14.75	14.0933	15.39	14.84	7.35667	2.67	3.21333	4.70667
GH_A05G1868	22.6933	13.44	35.91	16.8667	17.3133	5.07667	0.75	7.94333	25.1667
GH_A05G1869	23.5833	26.07	39.55	22.26	31.18	10.1867	4.41667	7.01	35.6667
GH_A05G1871	14.74	11.4833	13.16	10.9633	11.3	7.74667	5.04667	3.91333	4.04333
GH_A05G1872	15.9467	24.9833	20.7367	18.8967	13.5733	38.3667	27.39	22.3233	13.21
GH_A05G1874	78.3667	88.72	42.3933	42.6367	34.1933	50.3667	143.303	163.88	174.077
GH_A05G1875	2.07	5.14	2.29667	0.173333	0	1.20667	1.09333	0.16	0.0533333
GH_A05G1876	0.776667	0.576667	0.106667	3.38333	6.29667	0.19	0.0133333	0.863333	1.20667
GH_A05G1877	3.10667	1.94333	4.58333	17.83	32.9233	0.986667	1.79	67.7	73.23
GH_A05G1878	0	0	0.0566667	0.736667	1.36667	0	0.0433333	7.68	9.71
GH_A05G1881	7.16	10.47	13.9833	12.0867	10.0533	11.9067	12.16	18.25	10.9667
GH_A05G1882	2.36333	1.61	1.08667	1.04333	0.823333	0.79	0.66	0.58	0.406667
GH_A05G1883	1.61	0.776667	0.946667	0.7	0.38	1.66333	2.25333	0.883333	0.793333
GH_A05G1884	0.823333	1.3	2.07	0.373333	0.896667	0.316667	0.0833333	0.806667	34.17
GH_A05G1889	14.54	22.6533	0.913333	2.34	4.98667	5.8	0.74	0.0866667	0.563333
GH_A05G1890	18.49	15.96	6.57667	7.18333	7.74667	20.6067	32.3767	14.8533	14.8
GH_A05G1893	5.99333	4.71667	5.17667	1.67333	0.723333	7.57333	10.37	11.0567	6.78667
GH_A05G1894	2.24333	1.15	0.91	0.8	0.99	0.886667	0.846667	0.81	1.02333
GH_A05G1896	2.85667	17.2333	4.96667	1.29	1.40333	37.0067	72.74	27.7933	2.78667
GH_A05G1897	2.71	2.96667	2.55	2.08333	1.72333	2.42333	1.43333	1.38667	1.27667
GH_A05G1899	3.4	30.36	123.957	94.0167	26.18	9.59333	2.76	2.30667	16.29
GH_A05G1900	35.6033	35.7833	30.6267	17.0833	18.59	28.3633	41.2733	33.5467	16.56
GH_A05G1901	5.61333	0.98	0.203333	2.75333	4.09	0.126667	0.0266667	0	0.04
GH_A05G1902	9.06667	8.32333	10.3267	9.05333	6.8	5.92	4.31333	5.05667	4.36667
GH_A05G1904	6.35333	7.61	8.47667	8.94	9.6	10.6633	9.84333	8.70667	10.38
GH_A05G1905	33.51	33.0833	33.36	32.7233	27.7633	28.3467	20.38	26.23	16.5867
GH_A05G1906	0.13	5.10333	1.30667	1.02	0.3	17.76	68.12	40.12	1.88
GH_A05G1907	8.18	4.16667	4.89333	9.60333	8.77	1.83	0.49	0.26	0.626667
GH_A05G1908	25.32	18.4267	1.41	2.33	4.03	5.45667	0.83	0.17	4.53667
GH_A05G1909	24.3133	10.5333	4.47333	5.68333	9.34	3.99333	1.85333	1.52333	2.55333
GH_A05G1910	7.87667	4.40667	2.28333	5.37	7.04667	1.77	0.396667	0.506667	1.55667
GH_A05G1911	3.63667	9.11333	0.32	0.533333	1.89667	3.57333	0.336667	0.303333	0.973333
GH_A05G1913	0.266667	0.67	0.39	0.583333	0.766667	0.406667	1.22	3.34	5.70333
GH_A05G1914	24.7233	14.4167	14.92	11.46	14.4433	6.96333	3.69333	2.37	3.22667
GH_A05G1915	0	0	0.18	0.06	0.06	0	1.54667	5.61667	6.64333
GH_A05G1916	9.32667	7.56667	8.67333	15.47	17.81	7.35667	5.44	9.69333	11.86
GH_A05G1919	9.78	6.83333	7.38667	10.24	6.73667	5.30333	7.79333	7.29333	3.95667
GH_A05G1920	22.9633	17.3667	12.8367	4.54667	9.91	9.07333	2.32333	1.59333	2.62333
GH_A05G1921	5.84667	25.2367	1.23667	2.10667	6.41333	63.3067	49.7767	13.2567	1.68667
GH_A05G1922	522.86	373.003	446.263	38.1733	6.56667	359.363	395.42	234.197	110.01
GH_A05G1923	35.61	35.7767	35.6767	30.1033	21.4767	23.09	13.24	15.3067	9.83
GH_A05G1929	19.3967	8.75333	0.41	17.1967	63.48	4.19333	0.28	0.296667	0.216667
GH_A05G1931	6.48333	8.40667	5.73667	9.34	10.5667	9.51667	16.95	14.5333	8.86
GH_A05G1932	0.816667	3.90333	2.36	3.71333	5.82333	7.18333	16.1967	17.9533	11.7367
GH_A05G1933	1.56667	2.31333	2.63667	1.23667	5.10333	2.52	0.866667	1.19	0.86
GH_A05G1934	12.4667	7.38333	2.54667	1.08333	0.48	1.87333	0.703333	1.53333	0.986667
GH_A05G1935	11.1633	13.7133	11.1633	5.50333	5.96333	19.8167	13.0867	12.2667	13.0733
GH_A05G1938	16.3233	8.02333	6.18	10.8933	7.58	3.07333	1.55667	0.89	1.49
GH_A05G1939	18.7933	21.2433	22.95	30.81	37.5333	14.4467	11.6333	12.9333	17.6033
GH_A05G1941	27.94	22.4033	35.9033	52.8233	72.0367	10.6733	7.54	4.03667	9.75333
GH_A05G1943	4.86667	23.2867	3.46333	0.283333	1.74667	7.76	1.18333	1.85333	6.33333
GH_A05G1944	196.47	75.4667	19.2867	40.55	71.0433	28.96	23.5133	9.03333	2.78667
GH_A05G1945	6.95	5.40667	8.50333	5.51333	5.29	4.18	3.68333	4.08333	3.01
GH_A05G1948	14.9267	13.95	13.9033	12.12	10.6967	13	8.61	8.98	7.41
GH_A05G1949	22.1867	31.0367	31.1467	20.5133	23.9067	27.1033	17.5233	21.2367	25.7033
GH_A05G1950	5.4	4.60333	5.49	4.80667	7.45667	2.98333	1.68	1.94667	2.65667
GH_A05G1951	10.3867	9.36333	11.5667	25.3767	25.4167	3.22333	4.55667	8.64	14.4567
GH_A05G1954	15.5033	12.5133	11.37	10.3633	12.7033	9.44	7.92333	12.9533	12.5367
GH_A05G1955	6.24333	2.8	4.35	1.01	0.816667	3.91	4.57667	6.28667	5.42667
GH_A05G1956	40.5633	9.33667	9	10.26	16.1567	7.22333	6.30333	7.68333	6.99333
GH_A05G1958	12.13	10.0733	8.38667	7.27667	10.35	3.55333	1.32	2.25333	1.25
GH_A05G1959	34.43	34.7	36.6033	80.0033	77.3133	30.8333	43.6833	29.7167	18.82
GH_A05G1960	1.36	3.61333	4.82	2.76667	3.24333	1.51333	0.2	0.276667	1.59333
GH_A05G1961	17.6867	7.16	4.50333	7.74667	8.33	1.66	0.856667	0.876667	0.726667
GH_A05G1964	5.48667	0.07	0.806667	1.50333	33.4933	0.603333	5.72	101.357	807.05
GH_A05G1965	1.18667	0.72	1.59333	1.99	7.04	0.116667	0.0566667	0.41	2.73
GH_A05G1966	3.17333	1.83	2.25	1.8	2.19	1.41333	0.79	0.72	1.04667
GH_A05G1969	4.39667	2.13333	1.9	0.813333	1.26	2.28	1.66667	1.39667	1.07
GH_A05G1971	0.163333	2.9	0.436667	0.04	0.173333	9.63333	12.2233	5.15	0.366667
GH_A05G1972	8.86333	9.31333	10.8	10.3667	8.16667	9.73333	8.86667	9.00667	7.62333
GH_A05G1973	0.473333	1.46333	2.47	1.32667	0.816667	1.09667	1.72333	1.77	3.38
GH_A05G1974	5.49667	4.30667	7.12	3.98667	2.08333	2.39	1.84333	2.30333	1.79333
GH_A05G1980	3.52	1.88333	1.36667	1.74333	1.45333	0.946667	0.5	0.456667	0.36
GH_A05G1986	20.0467	6.41	1.29667	1.53333	3.25	1.45	0.113333	0.0233333	0
GH_A05G1987	7.94333	10.0267	6.48	11.92	9.18	7.78333	3.91667	5.48667	5.32667
GH_A05G1988	23.9567	16.7367	13.8267	18.3467	22.7667	11.4033	6.13667	6.39	8.65667
GH_A05G1991	2.21	3.04333	8.49667	2.03667	3.09	2.05333	17.63	46.2933	5.30333
GH_A05G1992	27.36	12.4667	12.3367	13.5533	21.54	3.91	0.27	0.133333	0.466667
GH_A05G1997	31.4733	29.2633	23.4133	17.3233	21.2967	25.96	18.4167	14.7	10.1233
GH_A05G1998	18.8967	10.3233	13.4433	5.07667	5.37667	2.59667	0.413333	0.513333	2.62
GH_A05G1999	5.87333	5.85	4.24667	3.86	4.94333	2.45	0.803333	1.46	2.95667
GH_A05G2000	1.24	0.896667	1.56333	2.72	1.2	0.643333	0.51	0.963333	0.573333
GH_A05G2001	8.4	4.7	1.70667	0.256667	0.553333	3.36333	1.65333	1.34667	1.11333
GH_A05G2002	12.6133	2.01	1.52	1.07667	1.45667	1.2	0.0266667	0.1	1.14667
GH_A05G2003	5.29	1.22333	4.49	0.193333	0.11	0.253333	0.61	0.103333	0.36
GH_A05G2004	0.736667	0.726667	0.543333	0.893333	1.79333	0.586667	0.826667	4.17	14.3367
GH_A05G2006	15.9767	19.74	6.73667	5.11333	5.41333	5.13667	0.66	0.47	1.90667
GH_A05G2007	2.6	13.8167	40.1567	7.19333	9.76	5.11667	6.41	15.1367	9.76
GH_A05G2008	2.46	1.08667	3.74667	1.37667	2.04	0.913333	0.436667	0.96	1.41
GH_A05G2009	2.94667	2.51667	1.64	2.36667	2.23333	1.46333	0.616667	0.45	2.96
GH_A05G2012	4.16333	2.66333	5.46333	19.1267	32.1133	1.58	0.496667	0.463333	0.943333
GH_A05G2015	2.40667	6.22333	16.05	7.84	3.16333	16.4267	107.173	103.43	107.74
GH_A05G2019	29.2	26.12	23.2467	21.0233	15.2567	32.5467	34.76	44.14	26.3133
GH_A05G2021	0.11	0.596667	0.293333	0.526667	2.21	0.326667	3.30333	55.3333	17.2833
GH_A05G2022	15.42	17.0867	16.01	18.4367	23.7933	12.7533	8.93667	13.27	17.7767
GH_A05G2023	6.84	9.87667	10.6367	8.93	6.03333	13.59	8.34667	7.97	5.67333
GH_A05G2024	7.64	9.51	13.0533	15.2233	6.56333	8.27667	7.81667	6.85333	6.99667
GH_A05G2025	2.65	3.72	14.76	20.2067	14.1167	0.96	0.556667	1.18	7.91333
GH_A05G2026	4.22	4.37333	5.19333	2.24	2.83667	3.59	3.17	4.55	2.44333
GH_A05G2027	0.766667	0.316667	0.773333	1.05333	4.39333	0.24	0.48	29.3333	69.3133
GH_A05G2028	0	0.136667	0.0733333	0.146667	0.0666667	0.6	1.76333	4.71333	3.89333
GH_A05G2029	0.0966667	0.8	0.42	0.343333	0.566667	2.29667	2.88333	4.41667	2.43667
GH_A05G2030	1.35667	1.37	2.43667	5.14	3.12	0.7	0.556667	0.89	1.55333
GH_A05G2031	2.03667	1.78	1.39667	1.85333	2.80667	1.79667	0.666667	0.376667	1.1
GH_A05G2033	3.96667	3.88	5.84333	7.12667	4.54333	4.74333	3.27333	2.60667	3.50333
GH_A05G2034	0.503333	0.486667	0.466667	1.06667	17.04	0.69	1.47333	2.82333	6.04667
GH_A05G2035	5.87667	8.84	9.15	7.03333	6.36333	11.5267	15.78	11.1	4.15667
GH_A05G2036	0.816667	1.70333	2.67	10.7833	25.66	2.86	3.79667	14.9633	18.5267
GH_A05G2038	20.4967	24.3367	8.3	14.5967	31.67	17.8933	9.89667	14.65	25.11
GH_A05G2039	24.13	26.44	22.29	28.1967	28.0433	23.9467	17.9433	14.82	10.8167
GH_A05G2040	17.6733	10.3433	13.22	9.35333	16.11	10.8267	20.1733	49.2833	28.9867
GH_A05G2042	4.14333	0.36	0.39	4.47667	12.9167	0.0466667	0.02	0.0333333	0
GH_A05G2043	15.3133	12.0967	11.2033	12.8567	10.4933	6.86	5.96333	11.28	5.42
GH_A05G2044	2.25	2.15333	2.83	2.27333	2.53667	0.776667	0.193333	0.05	0.49
GH_A05G2048	27.7	22.2233	30.37	13.0067	25.4433	7.32667	3.36667	1.24667	3.13667
GH_A05G2049	2.83333	3.24333	2.46667	5.74333	9.18	4.02667	6.65333	3.93	1.65
GH_A05G2050	20.1767	20.1933	14.11	21.4367	22.2533	22.8333	32.0333	20.3533	17.8767
GH_A05G2051	3.77	3.13	2.12333	2.60333	2.68333	2.46	1.78	1.69333	2.38667
GH_A05G2054	0.276667	0.596667	0.516667	0.12	0.0666667	3.67667	4.91	6.09333	1.97333
GH_A05G2055	1.99667	12.33	3.05333	0.75	1.10667	28.31	34.85	21.0767	3.95
GH_A05G2056	1.96667	0.92	0.94	0.45	0.0533333	4.05667	7.35	12.6467	14.27
GH_A05G2057	18.7233	20.7267	15.7567	6.06	8.82333	21.53	13.93	5.79	3.41
GH_A05G2058	51.43	20.39	3.60333	3.05333	9.05333	7.61667	1.88333	0.65	2.52333
GH_A05G2059	6.40333	3.82333	3.59667	6.85667	6.88333	1.59333	0.523333	3.94333	5.49
GH_A05G2061	24.7733	36.6433	22.7233	6.75667	1.97667	18.03	11.01	20.77	66.53
GH_A05G2062	5.47	19.34	21.3233	11.23	1.03667	12.25	46.8933	28.8233	13.5367
GH_A05G2064	35.6767	28.1267	28.4167	30.84	32.98	26.5567	28.43	34.18	23.9567
GH_A05G2065	16.4767	10.79	6.24	10.5333	10.9233	8.45	1.95667	0.456667	0.713333
GH_A05G2066	7.38	6.78333	5.47667	12.2567	8.76	8.29	7.56	6.91	6.54
GH_A05G2067	63.8633	33.4533	18.6067	12.99	34.79	7.31667	0.44	0.283333	0.266667
GH_A05G2068	76.9767	10.3633	7.45667	48.9033	25.94	3.81	2.6	0.773333	0.596667
GH_A05G2070	2.61667	2.05333	5.58333	1.37333	2.39333	0.78	3.71667	2.23	1.69333
GH_A05G2071	10.0467	4.80667	6.77333	0.936667	0.91	1.16	0.23	0.193333	0.623333
GH_A05G2075	32.0967	26.2333	21.1	19.0533	15.7367	23.7967	34.95	114.483	147.69
GH_A05G2080	10.0867	3.84667	2.12667	7.84	9.03667	1.33667	0.533333	0.183333	0.08
GH_A05G2081	0.326667	1.87	0.35	0.766667	1.70333	0.653333	0.113333	0.29	6.71
GH_A05G2083	5.02	6.28	6.85667	7.02667	5.31333	7.54333	4.98333	6.8	6.27333
GH_A05G2084	2.57	2.4	1.71667	0.763333	0.21	1.31333	0.216667	0.16	0.156667
GH_A05G2085	4.19667	5.2	4.99667	8.54333	6.80333	4.19333	2.94	2.21333	1.50667
GH_A05G2087	26.1133	64.02	28.23	22.5933	24.25	140.233	165.683	180.95	120.64
GH_A05G2089	4.81333	5.78333	4.84	4.97	4.83333	4.27	2.81	3.05667	2.70333
GH_A05G2090	27.84	24.8533	21.6533	22.64	21.6133	20.2	9.60667	13.8667	10.0533
GH_A05G2091	0.186667	0.96	5.14	0.623333	0.596667	0.773333	0.366667	0.53	1.93333
GH_A05G2093	0.1	0	4.64	4.11667	1.56	0	0	0.103333	0.21
GH_A05G2094	10.1567	9.63	14.5467	9.70667	6.90667	5.94333	5.07	3.50667	3.42
GH_A05G2095	0.0633333	2.03333	0.323333	5.52	26.8633	5.21333	6.27667	1.30333	0.433333
GH_A05G2096	6.60333	5.99	8.51667	5.5	3.64333	5.97667	5.81667	5.84	2.80667
GH_A05G2097	1.76667	11.1433	10.3133	15.09	13.7733	2.72	0.3	0.65	5.39333
GH_A05G2098	2.12333	1.84333	1.89667	1.93667	0.956667	0.44	0.0466667	0.45	0.67
GH_A05G2099	33.07	44.55	62.82	33.5033	21.4833	37.8333	60.0833	70.7667	49.81
GH_A05G2101	11.7667	10.6867	13.8467	11.7533	13.3933	10.3233	13.2867	20.8633	20.2833
GH_A05G2102	7.25	6.26333	5.29333	5.74667	8.35667	3.78	1.87667	1.51333	2.11
GH_A05G2104	2.16667	4	10.4867	10.7067	13.5267	3.06	9.14	61.5067	78.4833
GH_A05G2105	3.98333	2.71	1.72	1.35667	2.12667	1.32333	0.71	0.746667	1.08
GH_A05G2106	4.10333	3.16667	1.66667	1.16333	1.44333	1.93667	2.88333	2.38	1.96333
GH_A05G2107	7.73333	4.08	3.98667	1.1	2.48	0.856667	0.27	0.08	0.46
GH_A05G2108	2.24	1.31667	1.32	2.10667	0.846667	1.58333	1.27	1.70667	1.04333
GH_A05G2109	13.2767	9.53333	6.7	13.3433	10.0633	7.52667	4.68667	3.33333	1.92667
GH_A05G2110	2.45333	2.31333	1.81	3.94333	5.18667	1.65333	0.88	1.15333	2.59667
GH_A05G2114	3.04333	4.77333	4.96333	0.29	0.0866667	0.573333	0.113333	0	0
GH_A05G2115	9.14333	12.1567	11.3767	13.0167	15.86	13.7267	14.8667	17.3767	13.2133
GH_A05G2116	2.74667	2.42333	1.26333	1.11667	1.32333	0.66	0.09	0.71	3.25333
GH_A05G2118	30.94	24.8567	21.7967	17.32	16.0167	13.1267	4.79667	4.70333	5.90333
GH_A05G2121	1.79667	2.60333	3.94	4.11333	4.10333	3.98667	5.87667	4.21333	4.69667
GH_A05G2123	0.616667	1.30667	1.02667	0.256667	0.333333	1.42667	2.34333	1.20333	1.01
GH_A05G2124	4.82333	5.04	4.52333	3.78	2.98667	2.48333	1.37667	1.29333	1.92
GH_A05G2127	0.0833333	0.313333	1.06667	9.19333	17.7367	0.103333	0	0.06	0
GH_A05G2128	3.53667	2.54667	2.67	2.71	4.14	1.58	1.59	16.9267	19.4
GH_A05G2129	17.2467	6.65667	3.06667	43.1933	56.42	10.4267	6	0.48	0.153333
GH_A05G2130	9.28667	6.40667	6.19667	9.44333	10.5267	9.82333	22.1967	19.6233	17.68
GH_A05G2131	1.14	1.10667	4.52	6.64667	4.43667	1.35667	3.31	1.4	0.386667
GH_A05G2132	10.6567	8.18	8.04667	9.66	7.58333	3.27	1.87333	2.84	4.12333
GH_A05G2133	5.14667	6.24333	5.41	5.11	4.49	10.62	12.12	9.66	13.91
GH_A05G2134	2.59667	1.98	3.48	0.643333	0.843333	1.03	1.02667	0.643333	0.573333
GH_A05G2136	0.16	3.20667	8.6	41.2867	36.7033	3.36	3.08333	3.37	4.32667
GH_A05G2137	0.506667	1.24667	4.40667	3.66	1.34667	0.403333	0.143333	0.306667	0.53
GH_A05G2139	5.68667	3.65333	2.99667	1.58667	2.43333	2.64667	3.67667	4.28667	3.49333
GH_A05G2141	3.28667	2.59	1.17333	1.2	1.69	2.35333	1.47667	14.6667	10.56
GH_A05G2142	10.79	6.71667	1.61667	1.53667	2.90667	16.1867	8.16333	3.73	0.553333
GH_A05G2143	3.83667	2.64	2.76333	1.85667	2.33333	2.01333	1.31667	0.996667	0.696667
GH_A05G2144	19.7533	12.7733	8.14667	4.14333	9.3	7.55333	6.56667	7.26	6.42667
GH_A05G2145	3.43333	2.79	3.26	6.82	6.34667	0.576667	0.22	0.34	0.86
GH_A05G2146	16.0067	15.0167	13.83	11.3067	12.6733	12.0167	8.34333	6.92667	7.68667
GH_A05G2147	16.6	19.7833	17.9467	26.5267	16.1733	12.9033	16.5867	19.4633	12.57
GH_A05G2150	11.62	19.2833	15.6967	9.16667	11.0367	20.95	17.96	17.22	14.3167
GH_A05G2151	60.6533	353.533	295.693	254.687	268.4	1037.12	1358.12	1848.16	2283.36
GH_A05G2152	5.69667	7.74667	8.54667	8.26333	9.51	11.62	11.58	7.62333	8.27667
GH_A05G2153	1.83667	3.79333	0.906667	0.0633333	0.38	1.32	0.326667	0.306667	1.12333
GH_A05G2154	2.81667	6.62667	7.19	4.56333	3.59333	2.26667	1.90333	1.74333	2.23
GH_A05G2156	6.52667	5.71333	5.32	21.19	19.5567	3.14333	1.29	2.95333	5.25333
GH_A05G2159	2.01	1.52333	1.19333	0.843333	1.44	1.77333	2.18	0.706667	0.33
GH_A05G2161	0.376667	1.52667	1.52333	2.24667	2.45667	1.95667	0.72	0.723333	1.19667
GH_A05G2162	4.58333	4.39667	2.19333	2.90667	3.09667	4.26	2.95	2.23	2.92
GH_A05G2163	0.906667	3.15667	1.35667	4.84333	7.67667	0.646667	0.343333	0.04	0.246667
GH_A05G2164	202.207	169.96	251.487	213.93	171.297	69.97	37.7967	83.2067	65.7333
GH_A05G2166	0.23	1.99	4.52333	0.996667	1.05667	1.51333	0.0366667	0.07	0.436667
GH_A05G2167	1.57	6.27667	2.41333	2.48	0.95	13.2867	14.66	6.51	0.89
GH_A05G2170	11.4033	10.4833	9.84333	15.5033	13.16	8.39333	7.54333	6.62333	5.53667
GH_A05G2171	6.23	9.77	10.5667	27.48	22.9533	15.16	28.0533	24.44	15.0367
GH_A05G2172	10.9167	13.1333	17.4467	14.21	8.28333	8.27333	8.32	10.3967	8.68
GH_A05G2173	0.346667	1.76	40.5	9.98667	0.326667	0.413333	0.00666667	0.01	0.0266667
GH_A05G2178	13.36	13.9233	17.17	19.2433	14.97	11.6567	10.0767	13.61	12.6933
GH_A05G2185	1.10333	0.7	0.99	6.99333	4.28	1.73	1.11	0.846667	1.88667
GH_A05G2186	18.82	5.76	1.98	2.82667	5.53667	2.14667	0.603333	0.163333	0.13
GH_A05G2187	6.36	4.90333	5.24333	3.81667	3.48667	3.90667	1.44	1.15333	2.02
GH_A05G2188	33.3967	25.7267	25.3733	27.4333	20.2167	14.44	7.5	7.93333	10.9733
GH_A05G2189	10.0367	11.9767	8.90333	9.81667	11.3733	11.0867	5.60333	6.63667	7.00667
GH_A05G2190	3.19	3.05333	3.20333	86.9733	96.5733	1.28667	0.233333	0.263333	0.7
GH_A05G2191	5.47	3.36333	3.50667	3.84667	3.22667	2.14667	1.68333	0.98	0.813333
GH_A05G2193	54.79	57.99	48.8333	31.9667	37.08	69.1833	56.6233	44.3233	30.1433
GH_A05G2194	33.7133	14.2667	8.85667	27.5433	23.2167	4.16	0.713333	0.386667	0.22
GH_A05G2195	10.6833	16.4733	21.73	15.04	9.76333	26.61	25.1367	17.6567	10.57
GH_A05G2196	31.8467	26.4867	21.7433	27.5833	24.82	16.6533	10.32	8.36	10.1967
GH_A05G2197	23.78	13.8267	11.82	16.8767	18.5567	5.97667	3.77667	1.72333	1.35
GH_A05G2198	55.0433	37.43	33.4267	34.0567	51.9667	26.1433	17.05	15.92	15.3033
GH_A05G2199	2.23333	0.533333	0.163333	1.58333	5.56	0.27	0	0	0
GH_A05G2200	3.79	7.68	0.74	0.78	1.26	4.71	3.52667	4	16
GH_A05G2201	14.5867	13.8533	12.1933	13.3267	12.0733	14.2633	15.8233	13.5967	10.9133
GH_A05G2202	6.06	7.46333	0.846667	7.05333	9.81	3.62667	0.833333	0.643333	1.90333
GH_A05G2204	61.89	6.59667	9.84	19.58	219.903	1.71	0.156667	1.88333	0.366667
GH_A05G2205	32.0067	13.45	5.05	8.60333	20.0367	4.03333	1.29	0.456667	0.616667
GH_A05G2206	12.6167	11.3667	11.5867	13.94	15.8733	13.7833	19.1533	23.9033	20.56
GH_A05G2207	37.6133	37.4433	43.7867	24.7833	20.65	36.7733	30.6733	26.94	13.3233
GH_A05G2208	13.6367	14.06	14.9367	41.24	27.5733	16.73	15.8033	13.28	10.8867
GH_A05G2209	65.0033	63.2233	80.49	173.357	98.5267	64.4	78.8733	101.563	58.1233
GH_A05G2210	2.51	2.61667	7.61333	1.75	1.65667	0.83	0.113333	0.216667	0.806667
GH_A05G2211	15.8333	7.51333	15.1267	11.5967	8.46667	2.16667	0.11	0.0233333	0.206667
GH_A05G2212	20.7933	11.7133	6.11333	17.6233	36.6667	4.64333	0.84	0.95	2.18667
GH_A05G2213	11.3267	10.3767	11.15	7.68	8.10667	8.55	6.59333	4	3.95
GH_A05G2214	1.09333	1.00333	0.196667	0.266667	1.49	0.893333	1.81667	1.77333	3.11667
GH_A05G2215	2.42	0.923333	0.116667	5.47333	17.1333	0.496667	0.0266667	0	0
GH_A05G2216	3.15667	8.06667	11.74	14.86	7.66667	14.6067	26.21	31.2167	34.7033
GH_A05G2217	11.8533	8.24667	6.12333	5.60333	8.3	5.30667	3.41667	2.05	2.15667
GH_A05G2218	2.81333	3.01333	3.26667	2.58667	1.42333	3.07333	2.04667	1.82333	1.50667
GH_A05G2219	23.5133	17.3067	16.6933	18.3233	10.5333	9.70667	5.55333	4.31	4.27
GH_A05G2220	5.60667	3.27333	3.19667	2.52	2.60667	1.85333	1.35	1.09667	1.21667
GH_A05G2224	5.21667	4.83333	6.97667	5.28667	5.18	4.74667	8.08667	10.78	13.6167
GH_A05G2227	0.0466667	0	0	0.0866667	0.0266667	0.02	0.113333	3.45	26.18
GH_A05G2228	0.69	0.55	0.02	5.42333	31.51	0.473333	0.0566667	0.0466667	0.0266667
GH_A05G2229	0.163333	0	0.0666667	0.2	1.86333	0.02	0.213333	1.50333	29.2
GH_A05G2232	12.46	6.95	5.32	11.6067	11.9067	4.37667	5.05	2.35	2.8
GH_A05G2233	0.0366667	0.133333	5.81333	1.67	1.03	0.0833333	1.97	8.85	31.8667
GH_A05G2234	9.57	7.40333	4.78	7.84333	5.46333	6.28	9.61667	6.00667	4.24333
GH_A05G2235	15.5367	16.4467	30.4933	11.8533	15.39	14.8467	16.7033	9.84	3.78667
GH_A05G2236	15.8333	25.17	32.6833	11.9833	15.64	16.0867	11.86	5.59	3.16333
GH_A05G2237	9.05333	7.33333	9.53667	6.8	6.49333	7	7.54	10.7333	6.97667
GH_A05G2238	71.25	37.57	22.13	19.5567	18.4433	13.5667	9.22	7.12667	6.26
GH_A05G2239	19.0033	24.3867	21.8167	21.84	18.1167	27.34	23.6267	36.5567	30.4433
GH_A05G2241	0.23	7.14667	0.353333	0.26	1.11	18.9733	7.66333	0.596667	0.123333
GH_A05G2242	22.15	41.2933	23.3333	40.7533	25.7233	54.7033	46.3233	31.6833	15.3533
GH_A05G2243	0	0.0633333	0.03	14.2267	5.79667	0.136667	0	0.0666667	0
GH_A05G2246	169.393	151.49	232.997	69.2067	71.0667	168.72	126.72	111.503	60.4033
GH_A05G2247	15.3367	6.33333	6.89	10.4967	12.24	2.04667	1.70667	2.74667	1.50333
GH_A05G2251	2.94	1.63	1.33333	1.47333	2.37	0.403333	0.0433333	0.136667	0.46
GH_A05G2252	20.01	24.72	43.65	51.3067	23.87	47.75	70.31	106.487	87.5
GH_A05G2253	58.9067	49.4067	11.0233	24.9267	26.5633	115.62	101.993	23.57	25.27
GH_A05G2255	0.783333	1.87	0.18	0.0866667	0.0466667	5.33667	17.96	0.37	0.39
GH_A05G2257	0.556667	7.82333	1.82333	3.52667	8.66333	18.86	8.66333	0.363333	0.316667
GH_A05G2258	5.89	7.25	6.78667	5.23333	4.09333	12.31	3.00667	1.13	1.32
GH_A05G2259	44.7767	19.1133	27.6267	24.6933	29.8133	5.58667	6.24667	7.09333	23.2933
GH_A05G2260	125.723	142.543	174.553	166.293	130.77	123.24	135.247	168.743	101.303
GH_A05G2261	5.85	1.49	1.12	1.14667	1.29667	0.65	0.196667	0.0233333	0.0266667
GH_A05G2264	12.02	7.63	10.1467	2.56333	2.21333	1.70333	0.163333	0.13	0.973333
GH_A05G2267	8.1	5.57	5.68667	4.54667	4.58667	2.86	2.02667	1.07	0.766667
GH_A05G2268	0.643333	1.52667	0.14	0.21	0.153333	4.63667	5.34	2.81	1.33
GH_A05G2270	37.13	24.9833	18.29	4.8	10.35	36.8067	102.027	86.43	40.8133
GH_A05G2271	19.15	15.4267	16.55	7.15	4.86	8.08333	6.06	5.13333	6.18
GH_A05G2275	75.1533	387.483	328.86	168.287	81.4467	844.84	1003.12	991.927	377.75
GH_A05G2276	7.81333	6.07333	7.41667	6.35667	3.72667	7.29	4.44333	3.31	3.54667
GH_A05G2277	5.58667	5.71	5.99667	15.6533	9.73	4.73	3.70333	2.37667	0.48
GH_A05G2278	0.766667	1.52333	0.32	0.263333	0.546667	2.61	2.73667	2.2	1.41
GH_A05G2282	0.206667	0.513333	0.603333	0.753333	1.37333	0.96	2.57333	6.14333	6.15333
GH_A05G2283	69.9767	51.8033	42.92	40.4	29.56	19.3967	7.92	8.99	26.6733
GH_A05G2284	0.163333	0.256667	0.28	0.246667	5.37	0.473333	0.83	25.8233	56.97
GH_A05G2285	11.7	13.3567	10.1767	9.68	9.25333	13.45	9.81667	8.64667	7.13333
GH_A05G2286	9.01	9.98667	9.09667	3.90667	4.95333	15.47	11.2567	11.36	9.30333
GH_A05G2287	7.99	9.31667	14.4533	7.84667	7.15333	12.0933	10.11	11.4367	8.83667
GH_A05G2289	3.24333	2.15	0.18	0.403333	0.573333	2.03667	1.46667	2.94667	5.27
GH_A05G2292	5.84	3.85333	3.80667	4.07667	4.45	1.97	0.833333	0.58	0.673333
GH_A05G2298	0.306667	0.82	28.56	374.16	186.583	1.58333	0.243333	0.51	0.776667
GH_A05G2302	0.253333	22.9067	2.26	1.19667	1.20333	70.05	185.08	238.313	304.683
GH_A05G2304	5.67	5.81333	10.1267	16.2267	20.1633	2.75333	4.67333	5.77	6.20667
GH_A05G2306	7.48	4.24	4.64333	4.92	3.31333	3.13	0.75	1.15333	0.886667
GH_A05G2307	18.4167	6.06333	1.92333	1.72667	5.46333	1.42	0.77	0	0.646667
GH_A05G2308	4.47	2.11333	0.92	10.69	10.3133	0.473333	0.133333	0.0533333	0.9
GH_A05G2309	12.2933	8.89	10.66	12.4	6.48333	7.01	9.36667	9.64	6.65
GH_A05G2310	6.42	5.64333	7.76333	9.18333	6.75	5.15333	3.41667	4.71667	3.37
GH_A05G2311	4.32	3.17	7	4.43	3.95667	1.07333	0.15	0.26	0.696667
GH_A05G2312	28.3767	37.7867	41.4233	45.9933	37.7833	33.6933	41.4	79.73	72.0533
GH_A08G0185	83.4633	104.12	51.7833	158.913	169.73	101.667	122.97	89.4033	117.427
GH_A08G0186	9.51333	8.45	9.73333	8.75667	7.5	6.87	3.26333	2.43	2.90333
GH_A08G0188	0	0	0	0	0.6	0.183333	0.426667	29.78	63.62
GH_A08G0189	3	2.09667	2.06333	2.30667	2.77333	1.96333	2.65333	15.49	9.94
GH_A08G0195	0	0.42	1.82333	6.37333	1.02333	0.106667	0.0166667	0.0233333	0.0233333
GH_A08G0198	0.153333	0.703333	0.366667	0.546667	2.08667	1.13667	3.46	3.7	9.17
GH_A08G0199	9.66	3.45667	2.52	10.4633	11.42	1.22	0.21	0.2	0.0333333
GH_A08G0202	57.61	57.0267	48.0333	65.3567	47.7067	64.2633	11.92	4.65	3.35333
GH_A08G0206	103.823	26.6333	11.5267	17.05	24.64	13.0867	2.6	2.72667	6.68667
GH_A08G0207	11.1533	11.8367	9.67	11.0167	9.53333	12.18	8.86333	7.89	4.84667
GH_A08G0209	29.4067	24.7167	20.4733	28.2033	16.7967	24.9967	13.57	18.19	10.1333
GH_A08G0210	22.4367	30.14	28.5533	27.9967	30.4133	28.66	19.5133	19.0033	17.8567
GH_A08G0211	2.97333	3.05333	2.28667	2.00667	2.86667	2.02	1.42	1.00333	0.816667
GH_A08G0213	24.33	22.4633	22.3233	26.8167	22.2567	21.3767	17.7433	16.3	13.83
GH_A08G0216	16.8667	38.79	22.8133	38.7667	38.6467	79.6567	94.84	136.22	122.23
GH_A08G0217	10.2533	7.81	5.85	7.09	7.06	4.92667	2.19333	2.14333	1.8
GH_A08G0218	13.7867	15.7833	12.7633	16.67	14.1633	11.4233	7.81333	10.8633	8.56667
GH_A08G0219	3.42667	5.79333	4.62667	6.22333	4.72333	7.68333	7.36	5.89	3.92
GH_A08G0220	30.1733	34.2333	55.9167	23.3633	27.5433	19.8033	15.14	7.51	5.32333
GH_A08G0221	4.41333	3.85	3.38333	2.85667	3.87667	2.93333	2.67	1.99333	1.88
GH_A08G0222	0.413333	1.65	1.06333	1.73	1.67667	2.56667	0.81	1.29333	0.903333
GH_A08G0223	9.7	8.77	8.67	11.73	8.47667	6.85	7.45333	4.30667	2.91667
GH_A08G0224	33.8567	41.6333	37.7633	38.2267	34.9767	42.8067	20.39	20.3733	12.8833
GH_A08G0225	16.32	19.0967	15.7733	18.7233	15.7167	28.53	41.3167	42.9767	29.0533
GH_A08G0226	11.03	10.9633	10.8333	12.2	8.02667	12.3733	11.4133	13.0533	10.4867
GH_A08G0227	0.45	9.30667	13.1067	0.67	0	2.01333	0	0	0
GH_A08G0229	16.33	30.4267	28.6533	22.5033	18.5933	49.3633	41.1633	28.26	23.8467
GH_A08G0230	1.75667	1.01333	4.02	15.4933	9.51667	2.25667	4.14667	3.86333	2.23333
GH_A08G0231	18.1933	31.7067	26.3233	27.1633	18.43	48.35	74.6233	71.49	39.0733
GH_A08G0233	7.68667	6.47333	4.10667	7.02333	3.22667	4.57333	0.84	0.346667	0.633333
GH_A08G0234	9.64667	21.8667	21.0733	11.2367	5.31333	10.8533	4.38333	2.46	1.94
GH_A08G0235	13.78	13.7233	10.1333	17.2067	14.4	11.51	9.29	9.00333	9.19667
GH_A08G0236	8.79333	13.3833	6.57667	19.67	10.41	16.0167	19.9067	29.6133	18.24
GH_A08G0237	36.4367	23.7867	19.1667	26.17	26.98	15.42	8.37333	5.03667	4.58667
GH_A08G0238	10.5567	5.42667	5.20667	6.84333	6.45	3.90333	1.90667	2.37667	1.20667
GH_A08G0240	9.93667	8.49333	9.69333	5.87667	5.42333	6.19	7.28667	5.54	4.29333
GH_A08G0241	25.4167	32.98	31.9233	34.8567	29.6167	39.54	54.3833	81.48	77.5833
GH_A08G0243	14.0567	14.3667	16.3667	11.73	10.5267	29.3167	30.1767	30.8533	25.7367
GH_A08G0244	15.2067	14.77	14.9033	12.2533	13.5	17.52	14.8867	10.77	6.85
GH_A08G0245	92.8	36.06	19.2467	46.8	48.4467	16.0367	10.04	9.76667	8.68333
GH_A08G0246	15.6167	16.1	18.5667	15.67	14.6567	8.78667	6.02333	5.84	3.98333
GH_A08G0248	23.2233	21.7767	21.6067	26.9733	22.1233	18.45	10.81	10.7933	8.66667
GH_A08G0249	3.24667	2.72333	2.39	2.70667	2.63	2.12667	1.23	1.66	1.11
GH_A08G0253	13.31	13.9333	9.63667	3.73333	3.49667	13.66	9.31	4.69333	2.79333
GH_A08G0255	15.64	14.9733	15.13	15.0633	14.0267	12.4933	12.8533	14.6533	10.3467
GH_A08G0257	9.45	8.55333	8.41	4.89	4.81333	11.4533	9.94	7.27333	3.79
GH_A08G0259	3.15667	3.33	1.56667	1.37667	2.24667	3.23333	1.83	1.35667	0.863333
GH_A08G0260	12.66	5.61667	11.5267	6.64333	4.87	1.17667	0.11	0.0366667	0.0533333
GH_A08G0265	24.92	21.9167	19.6967	11.98	9.03667	17.2367	11.09	8.55667	11.2733
GH_A08G0267	0.46	6.80667	1.67333	1.17667	0.21	19.6767	13.3433	6.81333	1.42667
GH_A08G0268	0.343333	0.403333	2.35333	11.72	6.34333	0.283333	0.493333	1.87667	9.18333
GH_A08G0272	29.3333	26.7467	25.25	18.2067	24.2467	12.0367	7.43333	9.08333	12.7967
GH_A08G0273	2.93	9.05	7.66667	50.12	59.6833	8.72333	4.26667	6.15667	51.2133
GH_A08G0276	13.8567	10.6467	12.9767	16.44	13.31	6.64667	3.56333	12.82	17.9
GH_A08G0278	18.2933	28.23	27.3667	11.3533	14.3867	47.0467	39.1733	49.4467	50.8233
GH_A08G0279	18.28	24.1733	27.89	22.62	14.4867	34.0433	27.6067	32.4667	19.72
GH_A08G0280	69.8667	167.767	239.027	116.24	59.2767	195.387	535.477	687.097	363.937
GH_A08G0282	4.04667	4.29	5.37	2.82333	4.53333	2.52	11.7733	22.8367	33.3067
GH_A08G0283	8.94	6.71667	6.98333	13.9267	8.25333	8.53333	6.50667	9.59333	6.56333
GH_A08G0284	2.31333	1.91667	1.31667	1.85333	8.06333	4.27333	2.72667	1.79667	2.52667
GH_A08G0285	8.76	4.43667	3.04	3.95667	4.63	1.67667	0.453333	0.393333	0.79
GH_A08G0286	6.38667	8.92	12.2467	11.93	9.38	19.4567	22.0233	17.66	10.5733
GH_A08G0287	83.5	74.8933	103.233	89.6033	79.0933	81.0933	53.0767	67.2667	49.0333
GH_A08G0288	3.46	2.10667	2.97	1.66667	1.70667	0.716667	0.0366667	0	0.393333
GH_A08G0289	6.85667	6.43333	5.32667	5.23	4.10667	7.11333	4.79	3.39667	1.67
GH_A08G0291	15.2933	12.69	13.5467	14.4133	15.77	8.31667	4.41	3.21333	4.01667
GH_A08G0292	0.0966667	1.91333	6.95667	7.55	3.47333	0.7	0.14	0	0
GH_A08G0293	3.01333	3.38667	4.51	5.04667	3.26333	3.51	1.99	3.27667	2.56
GH_A08G0295	425	406.45	326.497	414.23	312.467	333.657	168.383	162.023	125.847
GH_A08G0297	16.8333	17.7833	15.42	22.5933	21.3567	13.9833	10.4767	10.5633	7.78667
GH_A08G0298	14.69	13.7	18.3333	16.1667	9.80333	13.1167	21.3733	22.9667	17.2033
GH_A08G0299	5.15667	4.96667	6.01	3.63	4.40333	4.47333	4.43	4.63	5.52
GH_A08G0300	3.34333	4.98333	4.00667	2.10333	2.46333	4.68667	3.55333	3.51	2.85
GH_A08G0301	10.19	5.34333	13.5033	23.51	20.7633	1.47667	0.453333	0.32	1.36
GH_A08G0302	12.4833	12.0633	16.56	9.99667	14.9067	6.50333	8.66333	12.6733	10.4933
GH_A08G0303	2.89667	4.46667	5.19333	5.32667	3.82667	7.85	9.26667	5.36333	5.28
GH_A08G0305	3.64667	3.00333	2.39333	2.41667	1.92667	3.16667	5.33	3.82667	1.97
GH_A08G0306	1.12667	2.57333	0.253333	0.6	3.35667	1.06	1.02333	0.426667	0.29
GH_A08G0307	6.07	5.64333	8.52333	8.27	6.28667	6.15333	6.47667	5.08	4.45667
GH_A08G0308	17.5033	8.12333	7.30667	8.09333	7.35	3.77667	2.61333	1.68333	2.29
GH_A08G0309	6.31667	4.49333	3.74333	4.83667	4.08333	3.23667	1.94333	2.36	1.91333
GH_A08G0310	6.76667	2.83667	1.52667	2.2	2.88333	0.69	0.03	0	0.07
GH_A08G0312	19.2967	21.1367	24.1233	25.9233	17.7567	23.74	24.1367	31.5867	24.42
GH_A08G0314	69.9067	52.84	64.1367	68.42	66.9167	38.5567	27.9233	36.4133	40.42
GH_A08G0315	94.7633	103.457	224.703	25.2333	20.2633	32.99	11.0867	2.26333	2.18
GH_A08G0316	2	5.14	5.52667	10.8233	6.02333	11.7467	9.36667	7.81	8.98333
GH_A08G0317	17.02	16.92	16.0833	28.45	22.35	13.8433	12.2933	9.76333	8.04
GH_A08G0318	13.78	18.08	14.4767	14.9033	11.3167	20.3767	21.3067	17.7133	11.9967
GH_A08G0320	56.8533	105.29	102.193	64.0767	68.6167	190.12	131.977	179.753	127.16
GH_A08G0323	9.87	9.91	21.52	10.2933	10.34	8.86667	11.1067	4.42667	3.14667
GH_A08G0324	3.05333	1.47333	1.83667	1.51333	1.81667	0.7	0.466667	0.366667	0.69
GH_A08G0325	9.03	5.8	5.38	5.09667	6.93667	3.08667	1.67667	1.21333	1.86
GH_A08G0327	33.58	50.1167	36.11	60.76	49.51	71.2967	71.6867	77.0033	66.4133
GH_A08G0328	1.01333	0.276667	0.603333	6.20333	5.44333	0.166667	0.03	0.116667	0.196667
GH_A08G0329	9.22	9.5	7.21	7.50667	7.70667	6.51	3.33333	2.61	3.43667
GH_A08G0332	15.1367	15.8633	16.04	16.2867	14.72	17.5333	19.05	17.9633	13.9
GH_A08G0333	7.58333	4.83333	3.35	7.1	3.79667	2.22667	0.653333	1.03667	0.966667
GH_A08G0334	3.98	2.81667	4.60333	2.54	1.63333	2.21	1.93667	1.27667	3.14
GH_A08G0335	8.28	6.36	6.34	5.75	5.46333	3.65333	1.69333	1.32	1.66
GH_A08G0336	4.85333	3.95667	4.85667	5.39333	6.20667	5.40667	5.48333	6.40333	4.84667
GH_A08G0337	7.63333	8.53	8.00333	5.78333	5.83333	14.9833	9.82333	7.75	4.68
GH_A08G0338	8.33	8.05333	9.07667	9.59667	8.00333	6.99667	4.22	5.47	4.85
GH_A08G0339	6.78667	5.30667	4.78	4.75	4.44333	3.27	2.3	1.17333	1.09
GH_A08G0341	26.2433	16.9633	15.1	15.4567	16.8333	12.4933	8.1	7.98667	8.88667
GH_A08G0342	10.94	10.1433	10.3467	8.87667	9.26333	7.97	6.74333	6.47	5.11
GH_A08G0344	19.03	17.16	16.09	17.4067	13.9267	11.7833	4.88667	9.21	8.28
GH_A08G0345	7.1	9.62333	8.90667	9.10667	5.97333	11.28	21.0633	27.1733	16.0167
GH_A08G0348	17.77	8.75667	5.51333	39.0367	36.29	1.87667	0.326667	0.53	0.86
GH_A08G0349	2.34333	3.34667	1.36	2.51667	6.22667	2.39	2.49333	5.40667	7.82333
GH_A08G0350	1.02333	1.82667	1.42667	1.46667	1.71333	1.79333	2.23667	2.78333	4.26333
GH_A08G0352	60.2833	48.3733	41.1467	47.47	46.84	61.51	68.5033	74.1367	45.48
GH_A08G0353	63.5567	62.52	51.43	46.9067	34.88	72.2	70.8433	70.9033	40.5967
GH_A08G0354	11.99	9.86	10.9167	11.7767	10.8067	6.50333	4.2	1.98	3.41667
GH_A08G0355	6.68333	5.86333	5.89	6.47333	5.48	4.38	2.37333	2.73667	3.36
GH_A08G0356	1.46	9.89	6.80333	12.7033	10.2033	26.6333	27.53	22.1267	22.6967
GH_A08G0357	27.4167	18.9133	10.0067	10.1733	12.0233	9.82	1.94333	1.86333	3.65
GH_A08G0358	7.3	5.66	5.92333	5.83333	5.58333	3.54333	1.98333	1.98	2.54333
GH_A08G0361	23.2167	20.5933	25.69	22.31	17.77	13.6067	28.6833	21.08	22.2733
GH_A08G0363	17.3733	24.6533	18.2767	18.7033	15.0367	36.3167	28.7367	22.4	13.37
GH_A08G0364	15.86	8.00667	10.9833	8.99	9.36333	5.37667	3.48667	3.09333	3.76333
GH_A08G0365	5.64667	4.72667	5.58667	4.74667	4.67	2.76667	1.69333	1.20333	1.34
GH_A08G0366	23.5733	21.2833	19.4	23.09	27.0533	15.17	9.78	10.7667	8.89
GH_A08G0368	16.6367	13.82	15.02	13.8667	12.2767	8.39333	5.69	8.18667	8.56333
GH_A08G0369	15.2767	17.0967	9.71333	14.7467	19.91	9.53333	2.12333	8.40333	16.2
GH_A08G0370	0.596667	0.803333	1.45333	1.84	2.42333	0.15	0.176667	1.57	1.76333
GH_A08G0371	13.8267	14.3067	19.9533	9.88333	14.4467	12.1533	7.86667	11.19	10.96
GH_A08G0372	8.87333	11.1967	13.3133	9.95	9.12333	8.68667	21.9333	20.22	20.89
GH_A08G0373	10.64	12.4367	11.9367	22.1433	16.09	11.8933	9.91333	10.4133	9.29
GH_A08G0376	12.79	8.75667	10.9167	10.35	13.1467	4.64	3.03	2.9	4.64333
GH_A08G0377	3.76667	2.28667	1.75333	1.06333	2.76667	1.96333	1.26	1.13667	0.963333
GH_A08G0378	27.8033	18.1967	19.6833	15.7133	21.6067	5.81	3.29333	2.05	3.01667
GH_A08G0383	87.5233	33.0633	43.75	1.05	0.243333	8.50667	3.80667	0.22	0.893333
GH_A08G0384	47.6633	26.17	24.2333	25.14	27.7267	12.4267	5.88333	7.17667	11.2233
GH_A08G0387	140.583	208.93	179.37	204.043	158.293	344.54	491.75	620.487	292.92
GH_A08G0389	8.75667	8.63	8.68	8.51667	8.37333	11.7867	10.5	8.77333	7.84333
GH_A08G0391	0.0666667	1.20333	0.04	0.123333	8.22	0.48	0.313333	4.25667	26.6133
GH_A08G0392	2.32333	2.2	2.72	4.09667	2.26667	2.80333	1.13333	1.95333	1.34667
GH_A08G0394	42.7733	28.6733	40.07	28.65	30.3	20.2333	13.4733	17.6467	23.7167
GH_A08G0395	38.2733	49.8267	102.487	80.2333	66.36	44.4333	48.0067	31.22	71.4367
GH_A08G0396	3.46	4.96667	5.31	3.16667	3.78	4.78667	1.72667	2.76667	2.56667
GH_A08G0398	0.05	1.43	3.14667	2.80667	0.53	0.543333	0.463333	0.486667	0.28
GH_A08G0399	47.6933	45.16	99.9733	50.7167	29.1533	28.12	18.4833	9.35667	7.96333
GH_A08G0400	27.5467	29.5133	76.17	87.2833	22.9067	21.5033	15.9533	5.62333	3.46333
GH_A08G0402	12.62	11.2033	11.3033	15.5633	18.38	7.72333	3.09333	3.55333	4.52
GH_A08G0403	37.5333	36.2233	32.15	36.8	36.2833	22.8933	17.5467	12.8233	11.3067
GH_A08G0404	14.0633	9.03667	9.43667	8.85333	7.69333	4.84	3.66667	4.03	3.85
GH_A08G0411	8.23	6.46667	5.26667	6.94667	5.11667	3.15	1.55	1.72667	1.44
GH_A08G0412	31.6833	31.4867	40.7633	24.7233	21.2433	18.81	9.47333	9.57667	12.1667
GH_A08G0413	10.2867	13.7333	13.5733	11.0833	11.1967	21.24	23.71	23.9733	11.6467
GH_A08G0414	16.0733	19.0367	19.4367	19.3133	15.8467	17.6	17.0367	16.7133	14.1667
GH_A08G0416	7.73333	9.08667	11.53	13.2867	10.2467	6.22	3.47667	0.69	1.73
GH_A08G0417	9.29667	10.3933	9.48333	8.45667	7.15667	12.9	10.2633	8.43333	7.7
GH_A08G0418	54.0467	106.16	136.97	151.937	89.6233	172.71	335.45	318.73	319.163
GH_A08G0419	11.0267	11.7867	10.95	10.1533	9.43	11.05	6.81	6.31333	5.64
GH_A08G0420	8.16667	4.28667	5.46	6.01667	7.48667	3.43333	3.24333	3.99667	6.78667
GH_A08G0422	4.14333	28.3333	23.32	21.9033	11.5267	76.6267	84.18	168.98	111.327
GH_A08G0423	9.13333	11.1767	11.1333	11.4833	10.05	16.18	14.3933	9.98667	7.79333
GH_A08G0426	5.74333	10.37	8.73667	5.43667	6.04667	16.9433	25.2167	12.05	5.92333
GH_A08G0428	3.93	2.37333	3.86667	4.43	2.52667	0.77	1.02	0.563333	0.406667
GH_A08G0429	94.4033	100.173	176.82	310.807	155.47	103.543	113.363	97.7867	35.48
GH_A08G0436	52.43	34.6033	27.1933	31.0367	32.01	27.7833	11.1333	11.4067	12.1733
GH_A08G0437	11.2967	12.84	10.14	7.77667	7.85333	9.67	7.36333	16.8033	9.58667
GH_A08G0440	86.7867	138.203	119.41	127.97	166.577	261.23	503.077	636.407	381.257
GH_A08G0443	10.8967	9.11333	10.5867	20.5267	14.3767	9.67	10.8967	20.9933	16.0133
GH_A08G0444	5.19667	4.12333	4.64667	4.79667	4.73333	2.3	1.13333	1.22	1.56667
GH_A08G0446	11.2067	9.99667	11.7567	10.0333	11.4167	6.07667	5.78667	8.73667	8.27
GH_A08G0447	0.256667	0.03	0.63	0.56	9.72	0.503333	3.49	166.61	392.757
GH_A08G0449	18.6967	16.8533	19.1567	30.29	23.3433	19.22	19.7033	24.37	19.3567
GH_A08G0451	2.48333	1.62667	2.60667	3.5	3.03333	1.15	0.666667	1.59	2.33333
GH_A08G0452	3.18	2.84667	2.12667	2.37	2.47333	1.98667	1.34333	1.66667	0.73
GH_A08G0458	6.41667	4.00333	4.45	3.82667	4.49667	2.29667	1.63	1.34333	1.77333
GH_A08G0459	17.0267	15.5233	12.9167	14.1533	16.1067	7.81667	3.08667	4.49333	4.89333
GH_A08G0461	1.61333	1.38333	2.30667	7.73	21.51	0.47	0.31	0.383333	0.703333
GH_A08G0465	3.64667	3.30333	3.45667	3.98	5.33	2.77667	2.45333	2.45667	3
GH_A08G0467	14.21	24.1833	18.9233	21.0833	18.7433	36.9333	36.4533	43.8033	31.3267
GH_A08G0469	0.94	1.39333	1.05667	0.843333	0.81	1.32333	2.32	1.65667	0.416667
GH_A08G0470	78.8833	53.8667	57.2133	67.2267	31.2233	21.9533	34.0467	49.5933	26.51
GH_A08G0471	13.5433	13.2067	13.0767	16.6967	11.7167	8.06667	5.82667	9.48	10.02
GH_A08G0472	5.76667	4.78	4.96	3.09	1.92333	2.09333	1.19667	0.853333	0.616667
GH_A08G0473	11.14	12.9833	18.74	16.4667	14.1967	12.5133	16.7533	15.36	19.99
GH_A08G0476	0.33	1.12333	4.65667	78.4133	89.8633	1.77333	0.69	4.24333	51.3
GH_A08G0478	4.50667	3.54	3.91667	4.38	4.11667	2.32333	1.88667	1.69	1.61
GH_A08G0479	6.36667	13.7667	1.14	5.89333	9.38667	32.08	51.26	47.1867	13.81
GH_A08G0481	8.28	5.07667	6.48667	7.35333	4.95667	5.16333	5.92	4.25667	4.60667
GH_A08G0484	17.5167	16.59	15.49	13.4533	12.76	13.5667	14.35	5.82333	4.89
GH_A08G0489	3.6	2.44333	3.00667	1.48333	1.43	1.37333	1.29333	0.936667	0.61
GH_A08G0490	2.13667	1.74333	1.49	2.09333	1.37667	2.31667	3.01667	4.45	4.98
GH_A08G0491	17.05	20.09	20.37	15.6167	12.1967	22.7533	16.6833	9.28333	7.21
GH_A09G1869	7.24	4.48	4.62333	5.35333	8.98333	2.53333	0.65	1.08667	0.603333
GH_A09G1870	16.5933	14.5433	15.6833	20.5567	16.0933	14.14	18.8233	19.06	12.1233
GH_A09G1874	6.45333	4.51	3.31667	2.35667	2.84667	2.51333	2.01	1.35667	1.27
GH_A09G1875	4.40667	5.04333	6.31	8.02	5.2	5.14	5.05	5.2	3.59333
GH_A09G1877	8.76	6.39	4.87	3.17667	4.56333	4.72667	1.90333	1.92667	1.58
GH_A09G1878	12.9133	13.18	11.65	12.03	9.34	10.2767	6.58333	4.88333	3.55333
GH_A09G1879	6.21333	6.79333	9.72667	8.24333	6.04	8.25	10.6767	14.46	11.6567
GH_A09G1880	60.3433	52.0833	45.6633	39.3133	49.15	25.54	12.8033	12.6067	14.8767
GH_A09G1881	3.20667	3.92333	0.183333	1.7	7.77	1.20333	0.403333	4.4	1.84333
GH_A09G1884	4.42	2.01333	0.873333	4.81333	3.87333	1.55	1.86667	1.26667	0.71
GH_A09G1885	3.13	3.18333	3.8	2.68	2.43333	1.65	1.69	1.39333	1.16667
GH_A09G1886	12.2767	7.68667	9.50667	8.41667	8.78	7.20333	4.97	3.92667	4.15
GH_A09G1887	2.33333	2.10333	1.67667	2.25333	1.96333	1.29667	1.37	0.766667	0.856667
GH_A09G1889	1.37333	1.85667	9.97333	3.73667	3.82333	1.02667	10.3667	218.54	316.19
GH_A09G1891	3.27667	0.91	0.146667	0.693333	3.49	0.16	0.303333	0.133333	0.32
GH_A09G1893	6.6	11.46	18.4433	10.56	8.93	11.07	2.14667	1.34	2.84667
GH_A09G1894	13.16	18.7033	10.2733	8.65333	8.51667	30.78	29.0867	7.36	5.31333
GH_A09G1897	29.59	56.5633	42.2067	28.13	19.8633	71.53	52.8667	28.7533	12.1367
GH_A09G1898	8.74	6.39	5.22333	3.05	5.51667	2.83	1.45	0.75	1.36
GH_A09G1899	9.54	8.63333	8.97667	10.1167	9.03333	8.02667	6.40333	8.03333	6.63
GH_A09G1900	5.82333	3.58667	5.24333	1.58333	3.11	1.58667	1.16	0.683333	0.946667
GH_A09G1902	3.95667	4.19667	1.64333	5.00667	8.76333	1.33333	1.27	1.08333	1.67667
GH_A09G1904	11.2067	5.98333	6.16667	3.79	4.97	3.54667	3.57	2.39333	3.54
GH_A09G1905	15.29	24.7067	22.75	20.3067	15.86	34.7167	26.7167	32.85	21.7567
GH_A09G1906	0.196667	0.206667	4.19333	122.257	359.41	3.32667	0	0.51	1.22667
GH_A09G1907	2.3	3.68	1.09333	0.606667	0.59	1.16667	0.313333	0.0433333	0
GH_A09G1908	3.58667	16.3667	1.11667	0.333333	0.406667	21.0267	9.57667	7.16667	3.53333
GH_A09G1909	6.70667	3.95667	2.39667	6.01	20.9733	1.04333	0.1	0.216667	0.343333
GH_A09G1910	5.77667	4.94667	10.17	4.49333	8.74667	3.71667	4.01667	5.06667	10.3633
GH_A09G1911	25.65	40.4033	36.6033	34.63	27.9533	56.0933	37.9633	37.1033	23.23
GH_A09G1912	13.7833	13.2767	13.1167	12.5867	11.28	11.5933	8.68	4.89333	4.74
GH_A09G1913	39.7033	64.1433	40.2667	44.6967	28.9733	109.307	104.817	92.0033	45.2033
GH_A09G1914	15.2433	12.66	12.7233	11.42	9.56333	8.37	9.63333	12.2	14.1567
GH_A09G1915	17.0433	13.0167	9.91	11.63	12.05	11.24	13.18	3.99667	2.42333
GH_A09G1918	10.81	10.8667	9.09	9	7.41	12.9767	11.3233	10.7967	9.79
GH_A09G1919	10.52	5.27333	5.16667	7.09333	7.25667	5.46	1.43	2.66667	3.36667
GH_A09G1920	136.017	97.7767	91.1167	113.723	90.1833	89.7133	78.5367	73.5533	50.8633
GH_A09G1924	48.3233	49.0633	22.76	48.23	42.0667	50.6333	129.753	109.15	90.41
GH_A09G1925	18.1767	10.6967	7.59667	22.5267	14.2067	4.02667	1.36	3.65667	7.31667
GH_A09G1926	8.12	13.1633	13.9033	13.5367	10.4867	6.07	2.82333	1.90667	8.01333
GH_A09G1928	19.45	19.1767	38.2167	28.6833	21.8633	5.81667	1.49333	1.8	5.27333
GH_A09G1929	11.1967	13.2933	11.6533	11.3833	10.4867	16.2767	12.5433	13.43	8.96333
GH_A09G1931	99.52	74.6233	259.423	70.29	86.0133	51.5667	57.41	15.39	8.68333
GH_A09G1932	3.31333	3.25333	2.64667	2.08667	1.87333	5.81333	4.18667	4.33667	1.89333
GH_A09G1933	0.116667	5.09667	2.57333	32.32	21.5233	16.4967	22.6433	16.6633	4.39
GH_A09G1934	20.37	21.7633	24.8533	29.33	19.3367	23.7933	25.0333	27.8833	20.0633
GH_A09G1935	38.8233	35.4233	23.4633	34.4667	31.61	56.62	50.4367	36.4433	18.96
GH_A09G1936	0.193333	0.613333	1.57	6.59333	2.85667	0.16	1.87333	1.96333	0.23
GH_A09G1937	6.02333	16.9067	5.96	6.61	2.60667	28.9	49.1033	19.3367	7.87333
GH_A09G1938	18.8967	12.6267	12.2233	8.84667	8.25	11.88	12.15	12.0633	7.84667
GH_A09G1939	9.43667	6.70667	10.13	10.7967	8.52667	5.05667	5.04667	4.72333	3.80333
GH_A09G1942	1.44	2.39	3.98	4.29333	3.64	0.743333	0.0166667	0.0433333	0.323333
GH_A09G1943	1.10333	1.17667	1.47	0.58	1.69667	0.22	0.146667	0.756667	14.9333
GH_A09G1944	17.5733	5.28333	0.806667	0.39	4.17	1.11667	0.03	0.02	0
GH_A09G1945	5.25333	9.21	8.33667	9.8	7.31	8.86	3.42667	4.21	3.92333
GH_A09G1946	3.04333	2.68667	1.8	1.70333	2.72667	1.64	2.27667	0.81	1.56333
GH_A09G1949	11.49	14.0667	43.7533	9.29	15.8167	3.84667	10.6533	12.7533	16.3467
GH_A09G1950	6.92333	17.8467	14.0933	10.7433	6.26333	38.6267	66.6867	35.23	20.2433
GH_A09G1951	25.2133	44.49	18.56	40.4733	30.18	73.6033	64.9633	51.0933	26.31
GH_A09G1952	20.5633	14.4733	7.89333	6.87	4.45	5.24667	2.68667	0.18	0.623333
GH_A09G1953	0.443333	0.88	1.86	22.5067	0.706667	1	0.0366667	0	0
GH_A09G1954	0	0.183333	0.0733333	0.0366667	0	0.666667	3.44333	4.38667	3.51333
GH_A09G1956	29.0467	32.0167	26.5367	21.2267	18.06	37.3767	37.3967	47.2	41.8967
GH_A09G1957	1.02667	0.563333	1.19667	0.35	0.476667	0.516667	0.453333	4.87	18.54
GH_A09G1958	13.53	10.7567	6.06333	7.81	6.19667	13.0833	12.0567	6.88	4.42
GH_A09G1966	2.48333	1.54667	4.94	25.5867	12.3867	0.86	0.21	0.15	1.18
GH_A09G1973	7.58667	6.36333	8.92	6.18667	5.8	5.69	4.81667	6.16667	5.11333
GH_A09G1974	12.57	9.13667	8.51	5.58333	6.53	9.23	7.49667	6.75667	5.63333
GH_A09G1975	6.35	4.71333	8.57	7.75667	9.29	3.41667	2.93	4.86333	8.38667
GH_A09G1976	10.11	10.0167	13.0433	4.85333	6.33333	5.90667	7.15667	5.78	5.24
GH_A09G1977	2.21	2.51667	2.63333	1.73333	1.62667	0.966667	0.876667	1.23	1.66667
GH_A09G1978	11.8067	9.62333	7.84	10.0833	10.0967	11.0833	9.73333	11.0133	8.15667
GH_A09G1983	5.77	2.75333	1.52667	2.60667	2.67333	0.883333	0.553333	0.303333	0.186667
GH_A09G1984	4.55333	3.69667	6.62	6.93667	3.32	7.59667	8.3	7.14333	6.13333
GH_A09G1985	18.1067	12.7933	12.02	11.7333	10.9	7.51	4.43333	4.67667	5.22
GH_A09G1986	4.62667	5.00333	5.29	9.95667	8.5	6.54667	17.8833	13.5767	8.72333
GH_A09G1989	1.71	2.91333	2.22667	3.28333	2.92667	4.88	2.21	1.27	0.963333
GH_A09G1990	5.42333	3.54333	10.51	14.4033	7.64	2.83	1.32333	13.4933	8.14333
GH_A09G1992	16.0033	11.07	9.35	8.22333	6.38333	5.29333	3.86333	2.71667	3.02667
GH_A09G1994	46.7867	29.84	22.7967	23.77	24.4467	19.03	12.3033	8.09	6.52333
GH_A09G1995	51.1167	42.0233	38.9867	61.75	47.9533	34.0833	27.3167	27.8167	21.71
GH_A09G1996	7.38333	18.2367	24.93	20.5433	17.4233	27.62	19.4067	16.3833	15.4267
GH_A09G1997	14.65	11.8367	12.7267	16.1033	12.0033	7.05667	3.76667	5.99	6.86
GH_A09G2000	7.95	3.99667	6.89	8.30333	6.30667	2.65667	1.24333	1.80667	7.29
GH_A09G2002	8.63	22.2733	12.8367	17.62	13.74	51.6267	41.16	39.4767	21.93
GH_A09G2003	4.98	6.02333	4.18	4.50333	3.66667	9.59667	5.79	6.83667	4.59333
GH_A09G2004	13.81	11.5567	11.1433	11.1433	9.78667	8.78	6.20333	5.38667	5.37333
GH_A09G2005	2.13333	3.04667	1.41333	2.91	3.92667	3.46333	4.36	2.02333	2.83
GH_A09G2007	5.79	6.07333	4.69667	6.31	4.92667	4.73333	4.80667	4.73	4.09
GH_A09G2009	3.28333	2.9	2.89333	3.34333	3.88	2.67667	1.95	1.89	1.67667
GH_A09G2011	7.95667	15.9233	12.89	18.7867	21.31	34.0933	23.8933	14.5467	8.34667
GH_A09G2012	2.53	2.14667	3.96333	17.7933	19.36	1.71	1.45333	1.43	1.1
GH_A09G2013	13.3867	10.3233	15.39	13.09	16.5067	9.8	6.71667	8.79	8.96
GH_A09G2014	1.58	1.97667	4.17	6.05333	10.32	0.88	0.06	0.256667	0.793333
GH_A09G2015	12.1267	9.21333	9.02667	7.60667	8.93	4.30333	2.16667	1.77667	2.48
GH_A09G2016	54.11	29.13	31.1833	33.1233	41.77	16.26	8.05667	16.7367	32.0033
GH_A09G2017	19.8733	16.92	15.58	21.1867	16.88	22.1767	29.8833	30.93	20.57
GH_A09G2020	11.7367	10.4033	13.7533	10.7833	9.32667	10.3	13.0233	15.3333	6.36667
GH_A09G2021	2.15333	1.32667	2.09	3.78	4.86667	0.703333	0.53	0.813333	0.516667
GH_A09G2022	1.78	1.61667	3.48333	4.82	0.54	0.136667	0	0.08	0.08
[truncated: 4,174 more rows]
