# Supplementary material for: QTL Mapping of Fiber- and Seed-Related Traits in Chromosome Segment Substitution Lines Derived from Gossypium hirsutum × Gossypium darwinii
Source: Int J Mol Sci. 2024 Sep 5;25(17):9639. doi: 10.3390/ijms25179639 (PMC11394887; doi:10.3390/ijms25179639)
Supplement: Supplementary file 1 [file ijms-25-09639-s001.zip › Table S5.xlsx]

## Sheet: xlsWorksheetName
Table S5 GO annotation information of candidate genes associated with fiber initiation.
GO Type	Accession	Name	Input Gene Number	All Gene Number	Q-value
cellular_component	GO:0005634	nucleus	100 (7.37%)	1,673 (3.75%)	1.2e-08
molecular_function	GO:0000166	nucleotide binding	64 (4.72%)	1,060 (2.38%)	9e-06
molecular_function	GO:0005515	protein binding	318 (23.43%)	8,140 (18.25%)	2.2e-05
biological_process	GO:0009451	RNA modification	9 (0.66%)	43 (0.10%)	2.2e-05
molecular_function	GO:0009982	pseudouridine synthase activity	8 (0.59%)	37 (0.08%)	4.4e-05
molecular_function	GO:0003676	nucleic acid binding	122 (8.99%)	2,649 (5.94%)	6.7e-05
biological_process	GO:0001522	pseudouridine synthesis	8 (0.59%)	44 (0.10%)	0.00015
biological_process	GO:0006396	RNA processing	16 (1.18%)	159 (0.36%)	0.00017
molecular_function	GO:0003723	RNA binding	42 (3.10%)	695 (1.56%)	0.00023
biological_process	GO:0006400	tRNA modification	4 (0.29%)	14 (0.03%)	0.00073
cellular_component	GO:0005680	anaphase-promoting complex	3 (0.22%)	11 (0.02%)	0.0035
molecular_function	GO:0004519	endonuclease activity	6 (0.44%)	42 (0.09%)	0.0035
molecular_function	GO:0004843	ubiquitin-specific protease activity	4 (0.29%)	20 (0.04%)	0.0035
biological_process	GO:0006351	transcription, DNA-templated	23 (1.69%)	357 (0.80%)	0.0035
cellular_component	GO:0031011	Ino80 complex	5 (0.37%)	31 (0.07%)	0.0035
biological_process	GO:0006270	DNA replication initiation	4 (0.29%)	26 (0.06%)	0.011
cellular_component	GO:0005956	protein kinase CK2 complex	3 (0.22%)	16 (0.04%)	0.011
molecular_function	GO:0019887	protein kinase regulator activity	3 (0.22%)	16 (0.04%)	0.011
molecular_function	GO:0008270	zinc ion binding	122 (8.99%)	3,089 (6.93%)	0.012
biological_process	GO:0006164	purine nucleotide biosynthetic process	3 (0.22%)	17 (0.04%)	0.012
biological_process	GO:0006605	protein targeting	3 (0.22%)	17 (0.04%)	0.012
molecular_function	GO:0016818	hydrolase activity, acting on acid anhydrides, in phosphorus-containing anhydrides	4 (0.29%)	29 (0.07%)	0.013
biological_process	GO:0006364	rRNA processing	6 (0.44%)	57 (0.13%)	0.013
molecular_function	GO:0003747	translation release factor activity	3 (0.22%)	18 (0.04%)	0.013
biological_process	GO:0006338	chromatin remodeling	4 (0.29%)	30 (0.07%)	0.013
molecular_function	GO:0001104	RNA polymerase II transcription cofactor activity	4 (0.29%)	30 (0.07%)	0.013
biological_process	GO:0007049	cell cycle	6 (0.44%)	59 (0.13%)	0.013
molecular_function	GO:0018024	histone-lysine N-methyltransferase activity	5 (0.37%)	45 (0.10%)	0.015
biological_process	GO:0034968	histone lysine methylation	4 (0.29%)	32 (0.07%)	0.015
cellular_component	GO:0016592	mediator complex	4 (0.29%)	32 (0.07%)	0.015
molecular_function	GO:0003950	NAD+ ADP-ribosyltransferase activity	5 (0.37%)	46 (0.10%)	0.015
biological_process	GO:0007050	cell cycle arrest	3 (0.22%)	20 (0.04%)	0.015
molecular_function	GO:0004861	cyclin-dependent protein serine/threonine kinase inhibitor activity	3 (0.22%)	20 (0.04%)	0.015
biological_process	GO:0046856	phosphatidylinositol dephosphorylation	5 (0.37%)	47 (0.11%)	0.015
molecular_function	GO:0016161	beta-amylase activity	4 (0.29%)	33 (0.07%)	0.015
biological_process	GO:0006357	regulation of transcription from RNA polymerase II promoter	6 (0.44%)	63 (0.14%)	0.015
biological_process	GO:0006260	DNA replication	10 (0.74%)	137 (0.31%)	0.015
biological_process	GO:0006397	mRNA processing	6 (0.44%)	64 (0.14%)	0.015
molecular_function	GO:0005089	Rho guanyl-nucleotide exchange factor activity	4 (0.29%)	34 (0.08%)	0.015
molecular_function	GO:0005524	ATP binding	189 (13.93%)	5,173 (11.60%)	0.015
biological_process	GO:0000272	polysaccharide catabolic process	4 (0.29%)	35 (0.08%)	0.017
biological_process	GO:0016567	protein ubiquitination	16 (1.18%)	274 (0.61%)	0.02
molecular_function	GO:0043169	cation binding	11 (0.81%)	165 (0.37%)	0.02
molecular_function	GO:0003899	DNA-directed RNA polymerase activity	10 (0.74%)	146 (0.33%)	0.021
biological_process	GO:0006415	translational termination	3 (0.22%)	24 (0.05%)	0.022
cellular_component	GO:0005871	kinesin complex	12 (0.88%)	190 (0.43%)	0.022
biological_process	GO:0031347	regulation of defense response	3 (0.22%)	25 (0.06%)	0.024
molecular_function	GO:0016779	nucleotidyltransferase activity	6 (0.44%)	74 (0.17%)	0.025
molecular_function	GO:0016597	amino acid binding	8 (0.59%)	112 (0.25%)	0.025
biological_process	GO:0007018	microtubule-based movement	12 (0.88%)	196 (0.44%)	0.025
molecular_function	GO:0003777	microtubule motor activity	12 (0.88%)	196 (0.44%)	0.025
molecular_function	GO:0004518	nuclease activity	5 (0.37%)	57 (0.13%)	0.026
biological_process	GO:0042254	ribosome biogenesis	6 (0.44%)	75 (0.17%)	0.026
biological_process	GO:0006334	nucleosome assembly	6 (0.44%)	76 (0.17%)	0.027
molecular_function	GO:0004842	ubiquitin-protein transferase activity	16 (1.18%)	294 (0.66%)	0.029
biological_process	GO:0016570	histone modification	3 (0.22%)	29 (0.07%)	0.035
molecular_function	GO:0071949	FAD binding	3 (0.22%)	31 (0.07%)	0.042
biological_process	GO:0006281	DNA repair	13 (0.96%)	236 (0.53%)	0.042
biological_process	GO:0046488	phosphatidylinositol metabolic process	4 (0.29%)	48 (0.11%)	0.044
molecular_function	GO:0016307	phosphatidylinositol phosphate kinase activity	4 (0.29%)	48 (0.11%)	0.044
molecular_function	GO:0003677	DNA binding	135 (9.95%)	3,734 (8.37%)	0.048
