# Supplementary material for: QTL Mapping of Fiber- and Seed-Related Traits in Chromosome Segment Substitution Lines Derived from Gossypium hirsutum × Gossypium darwinii
Source: Int J Mol Sci. 2024 Sep 5;25(17):9639. doi: 10.3390/ijms25179639 (PMC11394887; doi:10.3390/ijms25179639)
Supplement: Supplementary file 1 [file ijms-25-09639-s001.zip › Table S6.xlsx]

## Sheet: xlsWorksheetName
Table S6 GO annotation information of candidate genes associated with fiber elongation.
GO Type	Accession	Name	Input Gene Number	All Gene Number	Q-value
biological_process	GO:0006886	intracellular protein transport	41 (5.56%)	619 (1.39%)	2.7e-12
biological_process	GO:0006913	nucleocytoplasmic transport	19 (2.58%)	196 (0.44%)	8.7e-09
biological_process	GO:0015031	protein transport	24 (3.26%)	404 (0.91%)	1e-06
molecular_function	GO:0005525	GTP binding	34 (4.61%)	731 (1.64%)	1e-06
biological_process	GO:0007264	small GTPase mediated signal transduction	21 (2.85%)	339 (0.76%)	2e-06
biological_process	GO:0016192	vesicle-mediated transport	19 (2.58%)	293 (0.66%)	2.9e-06
molecular_function	GO:0008565	protein transporter activity	9 (1.22%)	81 (0.18%)	1.7e-05
molecular_function	GO:0003924	GTPase activity	23 (3.12%)	460 (1.03%)	1.7e-05
cellular_component	GO:0030117	membrane coat	8 (1.09%)	66 (0.15%)	2.2e-05
cellular_component	GO:0030131	clathrin adaptor complex	5 (0.68%)	29 (0.07%)	9.5e-05
biological_process	GO:0015991	ATP hydrolysis coupled proton transport	8 (1.09%)	84 (0.19%)	0.00014
cellular_component	GO:0005622	intracellular	44 (5.97%)	1,380 (3.09%)	0.00018
biological_process	GO:0006457	protein folding	16 (2.17%)	341 (0.76%)	0.00069
molecular_function	GO:0005198	structural molecule activity	6 (0.81%)	63 (0.14%)	0.00081
cellular_component	GO:0030126	COPI vesicle coat	4 (0.54%)	32 (0.07%)	0.0015
molecular_function	GO:0008536	Ran GTPase binding	5 (0.68%)	50 (0.11%)	0.0015
cellular_component	GO:0033179	proton-transporting V-type ATPase, V0 domain	4 (0.54%)	34 (0.08%)	0.0019
cellular_component	GO:0033180	proton-transporting V-type ATPase, V1 domain	3 (0.41%)	21 (0.05%)	0.0027
biological_process	GO:0006621	protein retention in ER lumen	3 (0.41%)	24 (0.05%)	0.0041
molecular_function	GO:0046923	ER retention sequence binding	3 (0.41%)	24 (0.05%)	0.0041
molecular_function	GO:0051082	unfolded protein binding	10 (1.36%)	203 (0.46%)	0.0041
biological_process	GO:0008152	metabolic process	51 (6.92%)	1,976 (4.43%)	0.0047
cellular_component	GO:0005852	eukaryotic translation initiation factor 3 complex	5 (0.68%)	66 (0.15%)	0.0047
cellular_component	GO:0016020	membrane	65 (8.82%)	2,697 (6.05%)	0.0059
biological_process	GO:0007165	signal transduction	21 (2.85%)	643 (1.44%)	0.0069
molecular_function	GO:0016853	isomerase activity	5 (0.68%)	73 (0.16%)	0.0071
molecular_function	GO:0003824	catalytic activity	55 (7.46%)	2,271 (5.09%)	0.011
molecular_function	GO:0031418	L-ascorbic acid binding	4 (0.54%)	55 (0.12%)	0.011
biological_process	GO:0006099	tricarboxylic acid cycle	4 (0.54%)	56 (0.13%)	0.011
molecular_function	GO:0005544	calcium-dependent phospholipid binding	3 (0.41%)	35 (0.08%)	0.012
molecular_function	GO:0048038	quinone binding	3 (0.41%)	35 (0.08%)	0.012
biological_process	GO:0008610	lipid biosynthetic process	4 (0.54%)	58 (0.13%)	0.012
biological_process	GO:0046854	phosphatidylinositol phosphorylation	3 (0.41%)	36 (0.08%)	0.012
molecular_function	GO:0004175	endopeptidase activity	4 (0.54%)	60 (0.13%)	0.013
molecular_function	GO:0005488	binding	28 (3.80%)	1,010 (2.27%)	0.013
molecular_function	GO:0016820	hydrolase activity, acting on acid anhydrides, catalyzing transmembrane movement of substances	3 (0.41%)	39 (0.09%)	0.015
molecular_function	GO:0008236	serine-type peptidase activity	4 (0.54%)	65 (0.15%)	0.016
molecular_function	GO:0042578	phosphoric ester hydrolase activity	3 (0.41%)	41 (0.09%)	0.016
biological_process	GO:0051603	proteolysis involved in cellular protein catabolic process	4 (0.54%)	66 (0.15%)	0.016
cellular_component	GO:0005839	proteasome core complex	4 (0.54%)	66 (0.15%)	0.016
molecular_function	GO:0004298	threonine-type endopeptidase activity	4 (0.54%)	66 (0.15%)	0.016
molecular_function	GO:0016765	transferase activity, transferring alkyl or aryl (other than methyl) groups	3 (0.41%)	44 (0.10%)	0.02
biological_process	GO:0016567	protein ubiquitination	10 (1.36%)	274 (0.61%)	0.02
biological_process	GO:0006810	transport	24 (3.26%)	879 (1.97%)	0.021
cellular_component	GO:0005743	mitochondrial inner membrane	3 (0.41%)	49 (0.11%)	0.027
molecular_function	GO:0015078	hydrogen ion transmembrane transporter activity	4 (0.54%)	79 (0.18%)	0.03
molecular_function	GO:0050662	coenzyme binding	5 (0.68%)	111 (0.25%)	0.031
molecular_function	GO:0015079	potassium ion transmembrane transporter activity	3 (0.41%)	53 (0.12%)	0.033
molecular_function	GO:0008233	peptidase activity	3 (0.41%)	56 (0.13%)	0.039
molecular_function	GO:0016740	transferase activity	4 (0.54%)	86 (0.19%)	0.039
molecular_function	GO:0046961	proton-transporting ATPase activity, rotational mechanism	3 (0.41%)	57 (0.13%)	0.04
cellular_component	GO:0016021	integral component of membrane	52 (7.06%)	2,359 (5.29%)	0.041
molecular_function	GO:0004222	metalloendopeptidase activity	5 (0.68%)	121 (0.27%)	0.041
molecular_function	GO:0008168	methyltransferase activity	13 (1.76%)	443 (0.99%)	0.043
