# Supplementary material for: QTL Mapping of Fiber- and Seed-Related Traits in Chromosome Segment Substitution Lines Derived from Gossypium hirsutum × Gossypium darwinii
Source: Int J Mol Sci. 2024 Sep 5;25(17):9639. doi: 10.3390/ijms25179639 (PMC11394887; doi:10.3390/ijms25179639)
Supplement: Supplementary file 1 [file ijms-25-09639-s001.zip › Table S7.xlsx]

## Sheet: xlsWorksheetName
Table S7 GO annotation information of candidate genes associated with secondary wall deposition.
GO Type	Accession	Name	Input Gene Number	All Gene Number	Q-value
biological_process	GO:0045492	xylan biosynthetic process	7 (1.13%)	40 (0.09%)	8.6e-06
biological_process	GO:0009834	plant-type secondary cell wall biogenesis	3 (0.48%)	11 (0.02%)	0.00046
molecular_function	GO:0015020	glucuronosyltransferase activity	3 (0.48%)	11 (0.02%)	0.00046
biological_process	GO:0048193	Golgi vesicle transport	4 (0.64%)	31 (0.07%)	0.0017
cellular_component	GO:0005789	endoplasmic reticulum membrane	7 (1.13%)	98 (0.22%)	0.0017
cellular_component	GO:0033179	proton-transporting V-type ATPase, V0 domain	4 (0.64%)	34 (0.08%)	0.0021
cellular_component	GO:0033177	proton-transporting two-sector ATPase complex, proton-transporting domain	3 (0.48%)	19 (0.04%)	0.0021
molecular_function	GO:0016757	transferase activity, transferring glycosyl groups	9 (1.45%)	183 (0.41%)	0.0041
molecular_function	GO:0005388	calcium-transporting ATPase activity	3 (0.48%)	29 (0.07%)	0.0091
biological_process	GO:0006506	GPI anchor biosynthetic process	3 (0.48%)	31 (0.07%)	0.011
biological_process	GO:0016226	iron-sulfur cluster assembly	3 (0.48%)	38 (0.09%)	0.021
cellular_component	GO:0005794	Golgi apparatus	3 (0.48%)	39 (0.09%)	0.021
molecular_function	GO:0008289	lipid binding	8 (1.29%)	210 (0.47%)	0.027
molecular_function	GO:0016614	oxidoreductase activity, acting on CH-OH group of donors	6 (0.96%)	136 (0.30%)	0.027
biological_process	GO:0006413	translational initiation	4 (0.64%)	75 (0.17%)	0.032
molecular_function	GO:0003743	translation initiation factor activity	6 (0.96%)	147 (0.33%)	0.036
molecular_function	GO:0015078	hydrogen ion transmembrane transporter activity	4 (0.64%)	79 (0.18%)	0.036
cellular_component	GO:0016021	integral component of membrane	47 (7.56%)	2,359 (5.29%)	0.039
cellular_component	GO:0005874	microtubule	5 (0.80%)	118 (0.26%)	0.039
biological_process	GO:0015991	ATP hydrolysis coupled proton transport	4 (0.64%)	84 (0.19%)	0.039
biological_process	GO:0006886	intracellular protein transport	16 (2.57%)	619 (1.39%)	0.039
molecular_function	GO:0008234	cysteine-type peptidase activity	5 (0.80%)	125 (0.28%)	0.044
molecular_function	GO:0022891	substrate-specific transmembrane transporter activity	5 (0.80%)	126 (0.28%)	0.044
molecular_function	GO:0008081	phosphoric diester hydrolase activity	3 (0.48%)	58 (0.13%)	0.044
molecular_function	GO:0005200	structural constituent of cytoskeleton	4 (0.64%)	92 (0.21%)	0.044
molecular_function	GO:0003779	actin binding	4 (0.64%)	92 (0.21%)	0.044
