# Supplementary material for: QTL Mapping of Fiber- and Seed-Related Traits in Chromosome Segment Substitution Lines Derived from Gossypium hirsutum × Gossypium darwinii
Source: Int J Mol Sci. 2024 Sep 5;25(17):9639. doi: 10.3390/ijms25179639 (PMC11394887; doi:10.3390/ijms25179639)
Supplement: Supplementary file 1 [file ijms-25-09639-s001.zip › Table S8.xlsx]

## Sheet: xlsWorksheetName
Table S8 GO annotation information of candidate genes related to seed size.
GO Type	Accession	Name	Input Gene Number	All Gene Number	Q-value
molecular_function	GO:0005094	Rho GDP-dissociation inhibitor activity	3 (0.42%)	14 (0.03%)	0.0045
biological_process	GO:0009228	thiamine biosynthetic process	3 (0.42%)	15 (0.03%)	0.0045
molecular_function	GO:0016853	isomerase activity	6 (0.84%)	73 (0.16%)	0.0045
biological_process	GO:0006563	L-serine metabolic process	3 (0.42%)	19 (0.04%)	0.0045
molecular_function	GO:0004372	glycine hydroxymethyltransferase activity	3 (0.42%)	19 (0.04%)	0.0045
biological_process	GO:0007050	cell cycle arrest	3 (0.42%)	20 (0.04%)	0.0045
molecular_function	GO:0004861	cyclin-dependent protein serine/threonine kinase inhibitor activity	3 (0.42%)	20 (0.04%)	0.0045
molecular_function	GO:0043169	cation binding	9 (1.27%)	165 (0.37%)	0.0051
molecular_function	GO:0004190	aspartic-type endopeptidase activity	10 (1.41%)	198 (0.44%)	0.0051
biological_process	GO:0006544	glycine metabolic process	3 (0.42%)	23 (0.05%)	0.0055
biological_process	GO:0006508	proteolysis	28 (3.94%)	952 (2.13%)	0.0087
biological_process	GO:0005978	glycogen biosynthetic process	3 (0.42%)	27 (0.06%)	0.0087
molecular_function	GO:0003824	catalytic activity	55 (7.74%)	2,271 (5.09%)	0.0088
biological_process	GO:0008299	isoprenoid biosynthetic process	5 (0.70%)	72 (0.16%)	0.0091
molecular_function	GO:0009982	pseudouridine synthase activity	3 (0.42%)	37 (0.08%)	0.023
molecular_function	GO:0008236	serine-type peptidase activity	4 (0.56%)	65 (0.15%)	0.029
molecular_function	GO:0004519	endonuclease activity	3 (0.42%)	42 (0.09%)	0.029
molecular_function	GO:0015299	solute:proton antiporter activity	5 (0.70%)	96 (0.22%)	0.029
biological_process	GO:0006812	cation transport	7 (0.98%)	161 (0.36%)	0.029
biological_process	GO:0009451	RNA modification	3 (0.42%)	43 (0.10%)	0.03
biological_process	GO:0001522	pseudouridine synthesis	3 (0.42%)	44 (0.10%)	0.031
molecular_function	GO:0016779	nucleotidyltransferase activity	4 (0.56%)	74 (0.17%)	0.036
biological_process	GO:0006470	protein dephosphorylation	10 (1.41%)	286 (0.64%)	0.036
biological_process	GO:0046488	phosphatidylinositol metabolic process	3 (0.42%)	48 (0.11%)	0.036
molecular_function	GO:0016307	phosphatidylinositol phosphate kinase activity	3 (0.42%)	48 (0.11%)	0.036
cellular_component	GO:0009507	chloroplast	3 (0.42%)	51 (0.11%)	0.042
molecular_function	GO:0010181	FMN binding	4 (0.56%)	83 (0.19%)	0.048
molecular_function	GO:0030170	pyridoxal phosphate binding	8 (1.13%)	226 (0.51%)	0.048
molecular_function	GO:0004722	protein serine/threonine phosphatase activity	8 (1.13%)	228 (0.51%)	0.048
molecular_function	GO:0031418	L-ascorbic acid binding	3 (0.42%)	55 (0.12%)	0.048
