# Supplementary material for: QTL Mapping of Fiber- and Seed-Related Traits in Chromosome Segment Substitution Lines Derived from Gossypium hirsutum × Gossypium darwinii
Source: Int J Mol Sci. 2024 Sep 5;25(17):9639. doi: 10.3390/ijms25179639 (PMC11394887; doi:10.3390/ijms25179639)
Supplement: Supplementary file 1 [file ijms-25-09639-s001.zip › Table S9.xlsx]

## Sheet: xlsWorksheetName
Table S9 GO annotation information of candidate genes associated with seed size and oil accumulation.
GO Type	Accession	Name	Input Gene Number	All Gene Number	Q-value
biological_process	GO:0009765	photosynthesis, light harvesting	5 (1.07%)	59 (0.13%)	0.003
biological_process	GO:0031347	regulation of defense response	3 (0.64%)	25 (0.06%)	0.0053
molecular_function	GO:0030976	thiamine pyrophosphate binding	3 (0.64%)	28 (0.06%)	0.0056
molecular_function	GO:0051537	2 iron, 2 sulfur cluster binding	4 (0.85%)	70 (0.16%)	0.016
molecular_function	GO:0016831	carboxy-lyase activity	3 (0.64%)	42 (0.09%)	0.016
molecular_function	GO:0046983	protein dimerization activity	18 (3.85%)	887 (1.99%)	0.037
biological_process	GO:0006096	glycolytic process	5 (1.07%)	135 (0.30%)	0.037
biological_process	GO:0042546	cell wall biogenesis	3 (0.64%)	63 (0.14%)	0.042
biological_process	GO:0010411	xyloglucan metabolic process	3 (0.64%)	65 (0.15%)	0.042
biological_process	GO:0006073	cellular glucan metabolic process	3 (0.64%)	68 (0.15%)	0.042
molecular_function	GO:0016762	xyloglucan:xyloglucosyl transferase activity	3 (0.64%)	70 (0.16%)	0.042
biological_process	GO:0009725	response to hormone	3 (0.64%)	72 (0.16%)	0.042
biological_process	GO:0019752	carboxylic acid metabolic process	3 (0.64%)	72 (0.16%)	0.042
molecular_function	GO:0008289	lipid binding	6 (1.28%)	210 (0.47%)	0.042
molecular_function	GO:0016773	phosphotransferase activity, alcohol group as acceptor	4 (0.85%)	118 (0.26%)	0.046
